# Supplementary material for: An update on Uniform Resource Locator (URL) decay in MEDLINE abstracts and measures for its mitigation
Source: BMC Med Inform Decis Mak. 2008 Jun 11;8:23. doi: 10.1186/1472-6947-8-23 (PMC2435527; doi:10.1186/1472-6947-8-23)
Supplement: Additional file 1 — Study Database. This is the general database of URL addresses that were extracted from MEDLINE abstracts from 1994 to 2006. [file 1472-6947-8-23-S1.xls]

## Sheet: Sheet 1
First PMID for this URL	Normalized URL	# of times tested	# of success	availability rate	years cited	first year cited	# of times cited	lengh of URL chars
17486962	http://aftol.umn.edu	30	30	1	2006	2006	1	20
17484418	http://www.psychonomic.org/archive	30	30	1	2006,2006,2006,2006,2006,2006,2006,2006,2006,2006,2006,2005,2005,2005,2005,2005,2005,2005,2004,2004	2004	20	34
17425507	http://www.begellhouse.com	30	30	1	2006	2006	1	26
17410973	http://www2.edu.fi/hyvinvointiprofiili	30	30	1	2006	2006	1	38
17406492	http://mendel.imp.ac.at/Pombe_deletion/	30	30	1	2006	2006	1	39
17406163	http://www.resperate.com/MD	30	30	1	2006	2006	1	27
17404607	http://falcon.roswellpark.org/aCGHview/	30	30	1	2006	2006	1	39
17393841	http://www.psychonomic.org/archive/	30	30	1	2006,2005,2005,2005,2005,2005,2005,2004,2004,2004,2004,2004,2004,2004,2004,2004,2004,2004,2004,2004,2004,2004,2004,2004,2004,2004,2004,2004,2004,2004	2004	30	35
17393828	http://www.mrc-cbu.cam.ac.uk/personal/maarten.van-casteren/Mix.htm	30	30	1	2006	2006	1	66
17393826	http://www.liv.ac.uk/psychology/Downloads/Oreja.htm	30	30	1	2006	2006	1	51
17393718	http://www.allergome.org	30	30	1	2006	2006	1	24
17390772	http://www.pesticidesatlas.nl	30	30	1	2006	2006	1	29
17381315	http://www.patrocles.org	30	30	1	2006	2006	1	24
17378044	http://www.ipccc.net	30	30	1	2006	2006	1	20
17371723	http://www.fmrib.ox.ac.uk	30	30	1	2007	2007	1	25
17370389	http://www.onerba.org	30	30	1	2006	2006	1	21
17369640	http://www.transvar.org/exp_cor/analysis	30	30	1	2006	2006	1	40
17354789	http://www.stjude.org/brainatlas	30	30	1	2006	2006	1	32
17354592	http://www.medmicro.info	30	30	1	2006	2006	1	24
17332802	http://consensus.nih.gov	30	30	1	2006,2006,2006,2004,2004,2003,2005,2006,2004,2002,2002,2002,2002,2003,2001,2001,2001,2001,1998	1998	19	24
17328852	http://www.europabio.org/TAG.htm	30	30	1	2006	2006	1	32
17311562	http://protein.cribi.unipd.it/align/	30	30	1	2006	2006	1	36
17309171	http://www.impact-study.co.uk	30	30	1	2006	2006	1	29
17308766	http://biology.unm.edu/biomphalaria-genome.html	30	0	0	2006	2006	1	47
17308547	http://www.consensus.nih.gov	30	30	1	2005,2004	2004	2	28
17307962	http://HP-Source.net	30	30	1	2006,2006	2006	2	20
17302247	http://www.3dgenoscience.com	30	30	1	2006	2006	1	28
17298223	http://www.porphyria-europe.org	30	30	1	2006	2006	1	31
17289041	http://www.elsevier.com/locate/withdrawalpolicy	30	29	0.97	2006,2006,2006,2006,2006	2006	5	47
17285738	http://www.usp.org/aboutUSP/resolutions.html	30	30	1	2006	2006	1	44
17282833	http://mathbio.nankai.edu.cn/e_version/align_query.php	30	16	0.53	2005	2005	1	54
17282770	http://biomechanics.ecs.umass.edu/umms.html	30	30	1	2005,2006,2006	2005	3	43
17282318	http://ssd1/icell/	30	0	0	2005,2004	2004	2	18
17282137	http://www.fbe.org.au	30	30	1	2005	2005	1	21
17281979	http://www.physionet.org	30	30	1	2005,2003,2000	2000	3	24
17281564	http://sccn.ucsd.edu/eeglab	30	29	0.97	2005	2005	1	27
17278792	http://www.ansoft.com	30	30	1	2006	2006	1	21
17275022	http://www.iwr.uni-heidelberg.de/groups/biocomp/fischer	30	30	1	2007	2007	1	55
17274770	http://splits.iab.keio.ac.jp/	30	30	1	2006	2006	1	29
17273498	http://24x7.com	30	30	1	2006	2006	1	15
17273271	http://www.aTLC.org	30	29	0.97	2001	2001	1	19
17271511	http://www.obesityresearch.nih.gov	30	30	1	2004	2004	1	34
17271504	http://www.vanth.org/curriculum/	30	30	1	2004	2004	1	32
17270974	http://www.librasch.org	30	30	1	2004	2004	1	23
17270964	http://legacy.library.ucsf.edu	30	29	0.97	2004,2006,2005	2004	3	30
17263130	http://www.multiplemyeloma.org	30	30	1	2006,2005,2005,2004,2003	2003	5	30
17260580	http://www.e-rol.es	30	30	1	2006	2006	1	19
17256706	http://www.wicheckpoint.org	30	30	1	2006	2006	1	27
17254314	http://www.cdfd.org.in/mycoperondb/index.html	30	29	0.97	2006	2006	1	45
17254305	http://tiger.dbs.nus.edu.sg/microtar/	30	30	1	2006	2006	1	37
17254302	http://flydpi.nhri.org.tw/protein/fly/general_search/	30	29	0.97	2006	2006	1	53
17254300	http://cmb.bnu.edu.cn/SPIDer/index.html	30	29	0.97	2006	2006	1	39
17254297	http://jing.cz3.nus.edu.sg/cgi-bin/svmprot.cgi	30	29	0.97	2006,2006,2005,2005,2004,2005,2004,2004,2003	2003	9	46
17254296	http://bioinfo.ernet.in/virgen/virgen.html	30	29	0.97	2006	2006	1	42
17252743	http://www.socialsecurity.gov/	30	29	0.97	2005-2006	2005-2006	1	30
17249492	http://www.fcf.usp.br/tabela	30	29	0.97	2006	2006	1	28
17245810	http://xena1.ddns.comp.nus.edu.sg/~genesis/MatAlign/	30	0	0	2006	2006	1	52
17245807	http://bioinformatics.ksu.edu/pdi/feature.html	30	1	0.03	2006	2006	1	46
17244540	http://www.ncbi.nlm.nih.gov/projects/omes/#salivarytranscriptomes	30	30	1	2007	2007	1	65
17243894	http://www.annualreviews.org/catalog/pub_dates.asp	30	30	1	2006,2006,2006,2006,2005,2006,2006,2006,2006,2006,2006,2006,2006,2006,2006,2006,2006,2006,2006,2006,2006,2006,2006,2006,2006,2006,2006,2006,2006,2006,2006,2006,2006,2006,2006,2006,2006,2006,2006,2006,2006,2006,2006,2006,2006,2006,2006,2006,2006,2006,2006,2006,2006,2006,2006,2006,2005,2005,2005,2005,2005,2005,2005,2005	2005	64	50
17243436	http://www.GERIE.org	30	30	1	2006	2006	1	20
17238981	http://www.controlled-trials.com/	30	30	1	2006	2006	1	33
17238842	http://www.stat.purdue.edu/~junxie/2ndmodel/sov.html	30	30	1	2006	2006	1	52
17238789	http://www.immport.org	30	30	1	2006	2006	1	22
17238774	http://consumerhealthvocab.org/	30	30	1	2006	2006	1	31
17238659	http://www.bisti.nih.gov/ncbc/	30	30	1	2006,2006	2006	2	30
17238628	http://www.alcoholcheckup.com	30	0	0	2006,2006	2006	2	29
17238591	http://www.mysql.net	30	0	0	2006	2006	1	20
17238590	http://ASP.NET	30	30	1	2006	2006	1	14
17238538	http://www.webcitation.org	30	30	1	2006,2005	2005	2	26
17238507	http://KatrinaHealth.org	30	30	1	2006	2006	1	24
17238471	http://ajaxpatterns.org/Suggestion	30	30	1	2006	2006	1	34
17238459	http://www.CDNetwork.org	30	30	1	2006	2006	1	24
17238407	http://www.nbirn.net	30	30	1	2006	2006	1	20
17238385	http://www.dbmi.columbia.edu/~yuh9001/research/MedQA.html	30	30	1	2006	2006	1	57
17237559	http://www.iasusa.org	30	30	1	2006,2006,2006,2006,2006	2006	5	21
17235418	http://integrity.prous.com	30	30	1	2006,2006,2006,2006,2006,2006,2006,2006,2005,2005,2005,2005,2005,2005,2005,2005,2004,2004,2004,2004,2004,2004,2004,2004,2004,2004,2003,2003,2003,2003,2003,2003,2003,2003,2003,2003,2002,2002,2002,2002,2002,2002,2002	2002	43	26
17233563	http://www.pharmgkb.org	30	29	0.97	2006,2005,2004	2004	3	23
17233094	http://www.connotea.org/group/aidsnew	30	28	0.93	2006	2006	1	37
17229482	http://www.cebitec.uni-bielefeld.de/groups/gi/software/coryneregnet/	30	0	0	2007	2007	1	68
17217606	http://www.nice.org.uk	30	30	1	2006	2006	1	22
17217525	http://database.cs.wayne.edu/bioinformatics	30	25	0.83	2006	2006	1	43
17217518	http://mfgn.usm.edu/ebl/svm/	30	15	0.5	2006	2006	1	28
17217510	http://bioinfo-srv1.awh.unomaha.edu/genomeblast/	30	30	1	2006	2006	1	48
17208908	http://www.publiccitizen.org	30	30	1	2001	2001	1	28
17208747	http://www.savetheleatherback.com	30	30	1	2004	2004	1	33
17207708	http://tpis.upmc.edu	30	30	1	2007	2007	1	20
17207317	http://www.oncolink.org	30	30	1	2006,2006,2004	2004	3	23
17206319	http://www.sppneumologia.pt	30	30	1	2006	2006	1	27
17203723	http://www.youthbet.net	30	30	1	2006	2006	1	23
17199978	http://www.matrixscience.com	30	30	1	2006,2006,2003	2003	3	28
17196102	http://www.neurofly.de2	30	0	0	2006	2006	1	23
17195042	http://dx.doi.org/10.1007/s00464-005-0874-2	30	30	1	2007	2007	1	43
17193942	http://www.ons.org/outcomes	30	30	1	2006	2006	1	27
17193777	http://nursingtimes.net	30	30	1	2006,2006,2006,2006,2006,2006,2006,2006	2006	8	23
17192813	http://dx.doi.org/10.1007/s00464-006-0136-y	30	30	1	2007	2007	1	43
17192258	http://www.signaling-gateway.org/data/plasmid/	30	30	1	2007	2007	1	46
17192189	http://sigma.bccrc.ca	30	30	1	2006	2006	1	21
17191350	http://www.fnclcc.fr	30	30	1	2006,2006,2006,2005,2005,2003	2003	6	20
17189477	http://enzyme.ucd.ie/pKD	30	30	1	2007	2007	1	24
17189339	http://www.plprot.ethz.ch	30	30	1	2007,2006	2006	2	25
17189337	http://www.purdue.edu/dp/ionomics	30	30	1	2007,2006	2006	2	33
17188749	http://ec.europa.eu/environment/waste/facts_en.htm	30	0	0	2007	2007	1	50
17187869	http://viro08.tiho-hannover.de/eg/eurl_virus_db.htm	30	30	1	2007	2007	1	51
17187677	http://www.cs.helsinki.fi/group/genetics/haplotyping.html	30	30	1	2006	2006	1	57
17187668	http://adenine.biz.fh-weihenstephan.de/ir/	30	30	1	2006	2006	1	42
17187034	http://www.scottishdental.org/cep	30	30	1	2006	2006	1	33
17186661	http://www.pathogentracker.com	30	30	1	2006	2006	1	30
17185784	http://yass.sdu.dk	30	30	1	2006	2006	1	18
17185780	http://www.proteios.org	30	29	0.97	2006,2005	2005	2	23
17185755	http://imgen.ccbb.pitt.edu	30	30	1	2006	2006	1	26
17185463	http://www.clinicaltrials.gov	30	30	1	2007,2006,2006,2007,2006,2006,2006,2007,2006,2006,2006,2007,2006,2006,2006,2006,2006,2006,2006,2005,2005,2004	2004	22	29
17183671	http://www.lumc.nl/dbminor	30	30	1	2006	2006	1	26
17183482	http://sms.cbi.cnptia.embrapa.br/SMS/	30	30	1	2006	2006	1	37
17182987	http://controlled-trials.com	30	30	1	2006,2007,2006,2006,2006,2006,2006,2006,2006,2006,2006,2006,2006,2006,2006,2006,2004	2004	17	28
17182945	http://www.alink.org	30	30	1	2006,2006	2006	2	20
17182699	http://bioputer.mimuw.edu.pl/~gorecki/urec	30	25	0.83	2007	2007	1	42
17182698	http://www.ncrna.org/papers/McCaskillMEA/	30	30	1	2007	2007	1	41
17182626	http://smd.stanford.edu/	30	30	1	2007	2007	1	24
17182520	http://www.nlm.nih.gov/plosmedicne.org	30	0	0	2006	2006	1	38
17182198	http://www.eurotox.com	30	30	1	2007	2007	1	22
17182171	http://www.platform.visiome.org	30	0	0	2007	2007	1	31
17181854	http://xldb.di.fc.ul.pt/rebil/tools/goa/	30	30	1	2006	2006	1	40
17180734	http://tos.nias.affrc.go.jp/	30	30	1	2007	2007	1	28
17180169	http://cerhr.niehs.nih.gov	30	30	1	2006,2005,2004,2003,2003,2004,2003,2003,2005,2004,2003,2003,2003,2003,2003	2003	15	26
17180168	http://cerhr.niehs.nih.gov/	30	30	1	2005	2005	1	27
17179595	http://www.gardenoflife.com	30	30	1	2006	2006	1	27
17179070	http://www.stats.gla.ac.uk/	30	30	1	2007	2007	1	27
17178983	http://isrctn.org	30	29	0.97	2006,2006,2006	2006	3	17
17178752	http://genometrafac.cchmc.org	30	30	1	2007	2007	1	29
17178747	http://www.mitomap.org	30	30	1	2007	2007	1	22
17178561	http://antigen.i2r.a-star.edu.sg/Ag7	30	30	1	2006	2006	1	36
17177995	http://eh3.uc.edu/ibmt	30	30	1	2006	2006	1	22
17176497	http://www.nice.ac.uk	30	30	1	2007	2007	1	21
17176458	http://mapman.mpimp-golm.mpg.de/pageman/	30	30	1	2006	2006	1	40
17175530	http://biologia.unical.it/py_script/search.html	30	30	1	2007	2007	1	47
17175529	http://vntr.csie.ntu.edu.tw/	30	30	1	2007	2007	1	28
17174180	http://clinicaltrials.gov/ct/show/NCT00265668?order=1?	30	30	1	2006	2006	1	54
17174178	http://clinicaltrials.gov/ct/show	30	30	1	2006,2006	2006	2	33
17174033	http://www.physics.mun.ca/beauliu_lab/papers/cantilever_analysis.htm	30	0	0	2007	2007	1	68
17174003	http://www.esat.kuleuven.ac.be/sista/members/biomed	30	30	1	2007	2007	1	51
17173799	http://iier.isciii.es/er	30	29	0.97	2006	2006	1	24
17173697	http://ringdb.csie.ncu.edu.tw/ringdb/	30	30	1	2006	2006	1	37
17173226	http://www.ClinicalTrials.gov/	30	30	1	2007	2007	1	30
17172834	http://www.hapmap.org	30	30	1	2006,2006,2005	2005	3	21
17172771	http://crystal.uvm.edu	30	30	1	2006	2006	1	22
17172602	http://www.ageing.oxfordjournals.org	30	30	1	2007	2007	1	36
17172391	http://www.safetravel.ch	30	30	1	2006	2006	1	24
17172291	http://rkd.ucdavis.edu	30	30	1	2007	2007	1	22
17172184	http://www.actabiomedica.it	30	30	1	2006	2006	1	27
17171322	http://www.khk.versorgungsleitlinie.de	30	30	1	2006	2006	1	38
17170010	http://www.foldeomics.org/pfd/	30	30	1	2007	2007	1	30
17170002	http://www.ncbi.nlm.nih.gov	30	30	1	2007,2006,2006,2006,2006,2005,2005,2005,2005,2005,2005,2004,2004,2004,2003,2003,2002,2002,2002,2000,2001,2000,2000,1999	1999	24	27
17169992	http://optirna.unl.edu/	30	29	0.97	2007	2007	1	23
17169983	http://T1DBase.org	30	29	0.97	2007,2005	2005	2	18
17169981	http://sundarlab.ucdavis.edu/smrnas/	30	29	0.97	2007	2007	1	36
17169980	http://biobases.ibch.poznan.pl/ncRNA/	30	29	0.97	2007,2003,2001	2001	3	37
17167819	http://www.esat.kuleuven.be/sista/members/biomed/new/	30	29	0.97	2006	2006	1	53
17166863	http://genome.ucsc.edu/ENCODE	30	29	0.97	2007	2007	1	29
17166862	http://orca.gen.kyushu-u.ac.jp	30	29	0.97	2007	2007	1	30
17166861	http://gib.genes.nig.ac.jp/	30	28	0.93	2006,2002	2002	2	27
17164410	http://www.jhc.org	30	29	0.97	2007,2007,2007,2006,2006,2006,2006,2006	2006	8	18
17164284	http://www.math.umn.edu/~lerman/supp/bioinfo06	30	27	0.9	2007	2007	1	46
17163441	http://www.proteome.ir	30	29	0.97	2006	2006	1	22
17162345	http://www.imi.org.uk	30	29	0.97	2006,2006,2005,2004	2004	4	21
17161550	http://www.chameleon-software.de	30	29	0.97	2007	2007	1	32
17161253	http://www.clinicaltrials.gov/ct/show/NCT00000479/	30	29	0.97	2006	2006	1	50
17161013	http://www.unep.org/tunza	30	29	0.97	2006	2006	1	25
17160079	http://www.bjcancer.com	30	28	0.93	2006,2006,2006,2004,2004,2004,2004,2004,2004,2003,2003,2003,2003,2003,2002,2002	2002	16	23
17158514	http://www.bcgsc.ca/bioinfo/software/ssake	30	29	0.97	2007	2007	1	42
17158513	http://bioconductor.org	30	29	0.97	2007,2007	2007	2	23
17158166	http://www.insdc.org/	30	29	0.97	2007	2007	1	21
17158159	http://www.mdc-berlin.de/unihi	30	29	0.97	2007	2007	1	30
17158151	http://bioinfo.mbb.yale.edu/ExpressYourself/	30	29	0.97	2007	2007	1	44
17156205	http://www.rbwb.org	30	29	0.97	2006,2005	2005	2	19
17156195	http://www.blackwell-synergy.com/loi/ejn	30	29	0.97	2006	2006	1	40
17154509	http://blaster.docking.org/dud/	30	29	0.97	2006	2006	1	31
17152335	http://www.swab.nl	30	29	0.97	2006	2006	1	18
17151252	http://bacteria.stats.ox.ac.uk/	30	29	0.97	2007	2007	1	31
17151082	http://www.hedgehog.sfsu.edu	30	29	0.97	2007	2007	1	28
17151081	http://fullmal.ims.u-tokyo.ac.jp	30	29	0.97	2007,2004	2004	2	32
17151080	http://www.tigr.org/TIGRFAMs	30	29	0.97	2007,2003,2001	2001	3	28
17151079	http://www.jax.org/phenome	30	29	0.97	2007,2004,2002	2002	3	26
17151078	http://www.math.iastate.edu/pidd	30	29	0.97	2007	2007	1	32
17151077	http://genome.ucsc.edu/	30	29	0.97	2007,2007,2006,2006,2006	2006	5	23
17151074	http://bidd.cz3.nus.edu.sg/phg/	30	29	0.97	2007	2007	1	31
17151073	http://genetrees.vbi.vt.edu	30	29	0.97	2007	2007	1	27
17151068	http://rgd.mcw.edu	30	29	0.97	2007,2005,2005,2003,2002	2002	5	18
17150997	http://www.engr.uconn.edu/~srivasta/modisc.html	30	29	0.97	2007	2007	1	47
17150996	http://research.i2r.a-star.edu.sg/AllerTool/	30	29	0.97	2007	2007	1	44
17150995	http://home.uchicago.edu/~rhudson1	30	29	0.97	2007	2007	1	34
17150993	http://webclu.bio.wzw.tum.de:8080/proso	30	27	0.9	2006	2006	1	39
17150992	http://sbg.cib.csic.es/Software/ADP_EM	30	29	0.97	2007	2007	1	38
17150975	http://www.montpellier.inra.fr/URLB/	30	29	0.97	2007	2007	1	36
17150146	http://www.compipro.dk	30	29	0.97	2006	2006	1	22
17149963	http://www.ncbi.nlm.nih.gov/entrez/query.fcgi	30	29	0.97	2006,2006,2005,2005,2004	2004	5	45
17149799	http://www.dartmouth.edu/	30	29	0.97	2006	2006	1	25
17148511	http://labs.genome.duke.edu/FureyLab/cluster_boost.php	30	28	0.93	2007	2007	1	54
17148510	http://www.affymetrix.com/support/developer/tools/devnettools.affx	30	29	0.97	2007	2007	1	66
17148486	http://pedant.gsf.de	30	29	0.97	2007,2005,2003	2003	3	20
17148485	http://www.athamap.de/	30	29	0.97	2007	2007	1	22
17148484	http://nar.oxfordjournals.org/	30	29	0.97	2007,2006	2006	2	30
17148483	http://vita.mbc.nctu.edu.tw/	30	29	0.97	2007	2007	1	28
17148481	http://prophecy.lundberg.gu.se	30	29	0.97	2007,2005	2005	2	30
17148480	http://genomequebec.mcgill.ca/PReMod	30	28	0.93	2007,2006	2006	2	36
17148479	http://www.ebi.ac.uk/embl	30	29	0.97	2007,2006,2005,1998	1998	4	25
17148475	http://www.ncbi.nlm.nih.gov/entrez/query.fcgi?db=gene	30	29	0.97	2007,2005	2005	2	53
17148474	http://www.ensembl.org/	30	29	0.97	2007,2006,2005,2004,2004,2004,2003,2002	2002	8	23
17148473	http://bioinformatics.pbcbasc.latrobe.edu.au	30	29	0.97	2007	2007	1	44
17147812	http://www.cs.wisc.edu/~noto/crm	30	29	0.97	2006	2006	1	32
17147622	http://www.cerealsdb.uk.net	30	29	0.97	2004	2004	1	27
17147486	http://bioinformatics.bc.edu/clotelab/	30	29	0.97	2006,2006,2006	2006	3	38
17147478	http://www.fmf.uni-lj.si/	30	29	0.97	2006	2006	1	25
17146617	http://daisy.nagahama-i-bio.ac.jp/Famsbase/	30	29	0.97	2006	2006	1	43
17145741	http://genoweb.univ-rennes1.fr/tom_dog/AutoGRAPH/	30	28	0.93	2007	2007	1	49
17145740	http://www.biomath.org/dormanks/	30	29	0.97	2007	2007	1	32
17145717	http://www.disprot.org	30	29	0.97	2007,2005	2005	2	22
17145715	http://research.imb.uq.edu.au/RNAdb	30	28	0.93	2007,2005	2005	2	35
17145713	http://www.nmpdr.org	30	29	0.97	2007	2007	1	20
17145712	http://pede.dna.affrc.go.jp/	30	29	0.97	2007,2004	2004	2	28
17145711	http://www.germonline.org/	30	28	0.93	2007,2004	2004	2	26
17145710	http://www.ebi.ac.uk/intact	30	29	0.97	2007,2004	2004	2	27
17145709	http://www.vectorbase.org/	30	29	0.97	2007	2007	1	26
17145706	http://rice.tigr.org	30	29	0.97	2007,2005	2005	2	20
17145705	http://www.bindingdb.org	30	29	0.97	2007,2001	2001	2	24
17143117	http://multimedia.olympic.org/pdf/en_report_886.pdf	30	29	0.97	2006	2006	1	51
17142838	http://brancusi.usc.edu/bkms	30	29	0.97	2006,2005	2005	2	28
17142815	http://kgml-ed.ipk-gatersleben.de	30	29	0.97	2007	2007	1	33
17142814	http://www.rubic.rdg.ac.uk/~mahesh/software.html	30	29	0.97	2007	2007	1	48
17142813	http://www.som.soton.ac.uk/research/geneticsdiv/epidemiology/LDMAP	30	29	0.97	2007	2007	1	66
17142812	http://www.bio.ifi.lmu.de/publications/RelEx/	30	29	0.97	2007	2007	1	45
17142475	http://www.plantontology.org	30	29	0.97	2007,2006	2006	2	28
17142241	http://helios.informatik.uni-freiburg.de/TassDB/	30	29	0.97	2007	2007	1	48
17142240	http://hydra.icgeb.trieste.it/benchmark	30	29	0.97	2007	2007	1	39
17142239	http://www.scbit.org/qtl2gene/new/	30	29	0.97	2007	2007	1	34
17142238	http://polydoms.cchmc.org/	30	29	0.97	2007	2007	1	26
17142236	http://mampol.uab.es/	30	27	0.9	2007	2007	1	21
17142232	http://biosrv.cab.unina.it/tomatestdb	30	29	0.97	2007	2007	1	37
17142231	http://cbm.bio.uniroma2.it/phospho3d	30	29	0.97	2007	2007	1	36
17142230	http://www.uniprot.org	30	30	1	2007,2006,2005,2004	2004	4	22
17142229	http://euhcvdb.ibcp.fr	30	30	1	2007	2007	1	22
17142228	http://www.wwpdb.org/	30	30	1	2007	2007	1	21
17142227	http://paramecium.cgm.cnrs-gif.fr	30	30	1	2007	2007	1	33
17142226	http://plantrbp.uoregon.edu/	30	30	1	2007	2007	1	28
17142225	http://cutdb.burnham.org	30	29	0.97	2007	2007	1	24
17142223	http://regtransbase.lbl.gov	30	30	1	2007	2007	1	27
17142221	http://www.yeastgenome.org/	30	29	0.97	2007,2006,2005,2004	2004	4	27
17140269	http://www.ifm.liu.se/bioinfo/oat	30	29	0.97	2006	2006	1	33
17140267	http://hmmgd.cryst.bbk.ac.uk/hmmgd	30	28	0.93	2006	2006	1	34
17138781	http://www.controlled-trials.com/isrctn	30	30	1	2006	2006	1	39
17138589	http://www.informatik.uni-ulm.de/ni/staff/HKestler/ideo/	30	30	1	2007	2007	1	56
17138588	http://textal.tamu.edu	30	30	1	2007	2007	1	22
17138587	http://prophet.bioinfo.cipf.es/	30	30	1	2007	2007	1	31
17138586	http://www.stat.ubc.ca/~c.lo/FEBarrays	30	30	1	2007	2007	1	38
17138585	http://err.bio.nyu.edu/cytoscape/bionetbuilder/	30	30	1	2007	2007	1	47
17138584	http://gpcr.biocomp.unibo.it/cgi/predictors/K-Fold/K-Fold.cgi	30	30	1	2007	2007	1	61
17138532	http://dnalab-www.uia.ac.be/dnalab/hhh	30	0	0	2006,2003	2003	2	38
17138248	http://www.med.ub.es/MIMMUN/FORUM/CAPS.HTM	30	30	1	2006,2006,2005,2006,2005	2005	5	42
17137522	http://ihap.bii.a-star.edu.sg	30	30	1	2006	2006	1	29
17137519	http://prime.cbrc.jp/	30	30	1	2006	2006	1	21
17137497	http://cbio.ensmp.fr/dsir	30	30	1	2006	2006	1	25
17137344	http://pc4-133.ludwig.ucl.ac.uk/pigok.html	30	30	1	2006	2006	1	42
17137343	http://202.120.37.186/bioinf/Gneg	30	30	1	2006	2006	1	33
17137020	http://www.harald-koeck.com/index.html	30	30	1	2006	2006	1	38
17136423	http://www.auremol.de	30	30	1	2007	2007	1	21
17136024	http://www.cdc.gov/nip	30	30	1	2006,2002,2001	2001	3	22
17135562	http://pigtrop.cirad.fr	30	30	1	2006	2006	1	23
17135461	http://evogen.jgi.doe.gov/second_levels/BACs/our_libraries.html	30	0	0	2006	2006	1	63
17135213	http://www.ivdk.org	30	30	1	2007,2006,2006,2005,2003	2003	5	19
17135208	http://www.agbase.msstate.edu	30	30	1	2007,2006	2006	2	29
17135207	http://www.cellcircuits.org	30	30	1	2007	2007	1	27
17135206	http://www.informatics.jax.org/	30	30	1	2007,2007,2004,2001,2000,1999	1999	6	31
17135205	http://www.animalgenome.org/QTLdb/	30	30	1	2007	2007	1	34
17135204	http://compbio.mcs.anl.gov/sentra	30	30	1	2007	2007	1	33
17135203	http://mint.bio.uniroma2.it/mint/	30	29	0.97	2007	2007	1	33
17135202	http://www.ncbi.nlm.nih.gov/Entrez	30	30	1	2007,1999	1999	2	34
17135201	http://www.ncbi.nlm.nih.gov/entrez/query.fcgi?db=structure	30	29	0.97	2007	2007	1	58
17135200	http://www.cathdb.info	30	29	0.97	2007	2007	1	22
17135199	http://mint.bio.uniroma2.it/domino/	30	28	0.93	2007	2007	1	35
17135198	http://snap.humgen.au.dk/	30	29	0.97	2007	2007	1	25
17135197	http://corg.eb.tuebingen.mpg.de	30	29	0.97	2007	2007	1	31
17135196	http://mbgd.genome.ad.jp/	30	28	0.93	2007,2003	2003	2	25
17135195	http://www.informatics.jax.org	30	29	0.97	2007,2006,2005,2004,2003,2002,2001,2001,1999,1998,1997,1997	1997	12	30
17135194	http://rnai.dkfz.de	30	29	0.97	2007	2007	1	19
17135193	http://www.membranetransport.org/	30	29	0.97	2007	2007	1	33
17135192	http://genomics.ornl.gov/mist	30	29	0.97	2007	2007	1	29
17135191	http://www.findbase.org	30	29	0.97	2007	2007	1	23
17135190	http://www.peroxisomeDB.org	30	28	0.93	2007	2007	1	27
17135185	http://variome.net	30	28	0.93	2007,2007	2007	2	18
17135177	http://www.nidatoolbox.org	30	29	0.97	2006	2006	1	26
17134515	http://bioinfo.au.tsinghua.edu.cn/subMito	30	23	0.77	2006	2006	1	41
17132832	http://firedb.bioinfo.cnio.es	30	29	0.97	2007	2007	1	29
17132831	http://plasmid.hms.harvard.edu	30	29	0.97	2007	2007	1	30
17132830	http://genespeed.uchsc.edu/	30	29	0.97	2007	2007	1	27
17132829	http://genome.ewha.ac.kr/ECgene	30	29	0.97	2007	2007	1	31
17132828	http://www.ebi.ac.uk/arrayexpress	30	29	0.97	2007,2005,2003,2003	2003	4	33
17132523	http://www.treatobacco.net	30	29	0.97	2006,2005	2005	2	26
17132319	http://www.nwkta.org	30	12	0.4	2006	2006	1	20
17132165	http://www.cmbi.ru.nl/biometa/	30	29	0.97	2006	2006	1	30
17131813	http://zope.ibib.waw.pl/pspk	30	29	0.97	2006	2006	1	28
17130630	http://www.tobaccodocuments.org	30	29	0.97	2006	2006	1	31
17130629	http://tobaccodocuments.org/datta	30	29	0.97	2006,2006,2006	2006	3	33
17130620	http://tobaccodocuments.org/datta/	30	29	0.97	2006	2006	1	34
17130525	http://www.t1dgc.org	30	29	0.97	2006,2005	2005	2	20
17130158	http://hscl.cimr.cam.ac.uk/CoMoDis_portal.html	30	29	0.97	2007	2007	1	46
17130152	http://organelledb.lsi.umich.edu	30	29	0.97	2007,2005	2005	2	32
17130150	http://www.atted.bio.titech.ac.jp	30	29	0.97	2007	2007	1	33
17130149	http://enhancer.lbl.gov	30	29	0.97	2007	2007	1	23
17130148	http://www.ncbi.nlm.nih.gov/RefSeq/	30	29	0.97	2007,2005	2005	2	35
17130147	http://jbirc.jbic.or.jp/h-dbas/	30	27	0.9	2007	2007	1	31
17130146	http://www.swissregulon.unibas.ch	30	29	0.97	2007	2007	1	33
17130145	http://mimi.ncibi.org	30	29	0.97	2007	2007	1	21
17130144	http://www.pantherdb.org	30	29	0.97	2007	2007	1	24
17130143	http://www.hpa-bioinfodatabases.org.uk/hepatitis_open/main.php	30	29	0.97	2007	2007	1	62
17130142	http://foresttree.org/ftdb	30	29	0.97	2007	2007	1	26
17130137	http://www.nature.com	30	28	0.93	2007	2007	1	21
17127680	http://bioinfoserver.rsbs.anu.edu.au/downloads/mclip.jar	30	29	0.97	2007	2007	1	56
17127679	http://services.came.sbg.ac.at	30	29	0.97	2007	2007	1	30
17127678	http://www.cytoscape.org/plugins2.php	30	29	0.97	2007	2007	1	37
17127677	http://homes.dsi.unimi.it/~valenti/SW/mosclust/download/mosclust_1.0.tar.gz	30	29	0.97	2007	2007	1	75
17126987	http://webdomino1.oecd.org/comnet/agr/farmind.nsf/viewHtml/index/$FILE/Anderson_et_al.PDF	30	29	0.97	2007	2007	1	89
17125187	http://www.chemaxon.com	30	28	0.93	2006	2006	1	23
17124402	http://projects.tcag.ca/variation/	30	27	0.9	2006	2006	1	34
17123956	http://gmod.mbl.edu/kiss/	30	29	0.97	2007	2007	1	25
17123584	http://ec.europa.eu/environment/waste/sludge/sludge_en.pdf	30	0	0	2007	2007	1	58
17123449	http://genoma.unab.cl/juice_system/	30	30	1	2006	2006	1	35
17122695	http://www.nami.org	30	30	1	2006	2006	1	19
17122025	http://pubmlst.org/ckrusei/	30	30	1	2007	2007	1	27
17121777	http://www.pasteur.fr/recherche/unites/Binfs/aria2	30	30	1	2007	2007	1	50
17121776	http://www.proteomecommons.org/current/531/	30	29	0.97	2007	2007	1	43
17121774	http://bioinf.ncl.ac.uk/gnapn	30	30	1	2007	2007	1	29
17121773	http://sourceforge.net/projects/prepms	30	30	1	2007	2007	1	38
17120140	http://statgen.iop.kcl.ac.uk/lsc	30	30	1	2007	2007	1	32
17120125	http://www.galileoavionica.com	30	30	1	2006	2006	1	30
17120069	http://www.PredictPatientEvents.com	30	30	1	2007	2007	1	35
17119951	http://www.peptidecheck.org	30	30	1	2007	2007	1	27
17119162	http://www.copingwell.com	30	30	1	2006	2006	1	25
17118959	http://pngu.mgh.harvard.edu/purcell/whap/	30	30	1	2007	2007	1	41
17118958	http://align.bmr.kyushu-u.ac.jp/mafft/software/	30	30	1	2007	2007	1	47
17118956	http://www.cityofhope.org/Researchers/ChenYuan/NvMap/	30	30	1	2007	2007	1	53
17118189	http://www.cs.rpi.edu/~zaki/software/sMotif/	30	30	1	2006	2006	1	44
17118155	http://BioModels.net	30	30	1	2006	2006	1	20
17118150	http://egenbio.lsu.edu	30	0	0	2006	2006	1	22
17118149	http://mfgn.usm.edu/ebl/riboapt/	30	15	0.5	2006	2006	1	32
17118145	http://edkb.fda.gov/webstart/arraytrack/	30	30	1	2006	2006	1	40
17118134	http://www.gene-regulation.com	30	30	1	2006,2003	2003	2	30
17116641	http://www.who.int/std_diagnostics/literature_reviews	30	30	1	2006	2006	1	53
17116260	http://xgdb.sourceforge.net/	30	30	1	2006	2006	1	28
17115704	http://afmb.cnrs-mrs.fr/CAZY/	30	27	0.9	2006,2006,2004	2004	3	29
17112386	http://hanlab.genetics.ac.cn/IntNetDB.htm	30	29	0.97	2006	2006	1	41
17112313	http://www.3Dcomplex.org	30	30	1	2006	2006	1	24
17111927	http://www.neurobiologyoflipids.org/content/3/7/	30	30	1	2006	2006	1	48
17111542	http://www.nhpf.org/pdfs_ib/IB815_PhysicianSpending_10-09-06.pdf	30	30	1	2006	2006	1	64
17110993	http://urgi.versailles.inra.fr/GnpSNP	30	30	1	2006	2006	1	37
17110736	http://jn.physiology.org/cgi/reprint/7/1/57	30	30	1	2006	2006	1	43
17110401	http://www.fmp-berlin.de/ssfa	30	30	1	2007	2007	1	29
17110370	http://veda.cs.uiuc.edu/indelign/	30	30	1	2007	2007	1	33
17110369	http://jdobrien.bol.ucla.edu/TREBLE.html	30	30	1	2007	2007	1	40
17110368	http://www.eecs.umich.edu/saga	30	30	1	2007	2007	1	30
17110367	http://www.datamonkey.org/GARD/	30	30	1	2006	2006	1	31
17110366	http://www.genetics.ucla.edu/labs/horvath/MTOM/	30	30	1	2007	2007	1	47
17110365	http://farrar.michael.googlepages.com/Smith-waterman	30	30	1	2007	2007	1	52
17109945	http://www.nal.usda.gov/fnic/foodcomp/search/	30	30	1	2007	2007	1	45
17109823	http://www.spheroid.ncifcrf.gov	30	0	0	2007	2007	1	31
17109765	http://www.mpi-magdeburg.mpg.de/projects/promot/	30	30	1	2006	2006	1	48
17109757	http://www.cs.rpi.edu/~zaki/software/exMotif/	30	30	1	2006	2006	1	45
17109752	http://www.ces.clemson.edu/compbio/recon	30	27	0.9	2006	2006	1	40
17109479	http://www.peace-on-earth.org	30	30	1	2006	2006	1	29
17109157	http://www.iscev.org	30	30	1	2006	2006	1	20
17108600	http://www.pcel.info	30	30	1	2006	2006	1	20
17108598	http://medinfo.dk/epj/proj/gepka/	30	29	0.97	2006	2006	1	33
17108536	http://www.healthgate.at	30	29	0.97	2006	2006	1	24
17108361	http://gpcr.biocomp.unibo.it/esldb/	30	30	1	2007	2007	1	35
17108360	http://www.hsls.pitt.edu/guides/genetics/obrc	30	30	1	2007	2007	1	45
17108357	http://www.bioinformatics.ucla.edu/HIV/	30	30	1	2007	2007	1	39
17108355	http://www.bioinformatics.ucla.edu/ASAP2	30	30	1	2007	2007	1	40
17108354	http://www.diana.pcbi.upenn.edu/miRGen	30	30	1	2007	2007	1	38
17108353	http://www.ddbj.nig.ac.jp	30	30	1	2007,2006,2005,2004,2003,2002,2000,1999,1998	1998	9	25
17107969	http://tisa.kribb.re.kr/AGC/	30	30	1	2006	2006	1	28
17107618	http://bioinformatics.rcsi.ie/vntrfinder/	30	30	1	2006	2006	1	41
17105754	http://bioinfo.hku.hk/chicken/	30	30	1	2007	2007	1	30
17105719	http://stat.tamu.edu/~mvannucci/webpages/codes.html	30	30	1	2007	2007	1	51
17105717	http://www.cac.science.ru.nl	30	30	1	2007	2007	1	28
17105354	http://gscan.well.ox.ac.uk/#genetic_map	30	30	1	2006	2006	1	39
17103019	http://www.physiology.med.cornell.edu/GPCRactivation/gpcrindex.html	30	0	0	2006	2006	1	67
17103018	http://2dx.org	30	30	1	2006,2007	2006	2	14
17102434	http://www.kango-net.jp/	30	30	1	2006	2006	1	24
17102290	http://www.baejy.com/smile	30	30	1	2006	2006	1	26
17102049	http://radiographics.rsnajnls.org/cgi/content/full/26/6/1769/DC1	30	30	1	2006	2006	1	64
17101042	http://4sale.bioapps.biozentrum.uni-wuerzburg.de	30	30	1	2006	2006	1	48
17099939	http://digbio.missouri.edu/~wanx/Rnall	30	13	0.43	2006	2006	1	38
17099374	http://www.gesundheits-umfrage.de	30	30	1	2006	2006	1	33
17099235	http://compbio.utmem.edu/miRSNP/	30	30	1	2007	2007	1	32
17099234	http://wormbase.org	30	30	1	2007,2006	2006	2	19
17099233	http://flybase.org/	30	30	1	2007,2006	2006	2	19
17099232	http://www.pathoplant.de	30	30	1	2007,2004	2004	2	24
17099231	http://www.ncrna.org/	30	30	1	2007	2007	1	21
17099230	http://www.everest.cs.huji.ac.il/	30	30	1	2007	2007	1	33
17099229	http://Pseudogene.org	30	30	1	2007	2007	1	21
17099228	http://www.microbial-ecology.net/probebase	30	30	1	2007	2007	1	42
17099227	http://gene.fudan.sh.cn/snoRNAbase.nsf	30	30	1	2007	2007	1	38
17099226	http://www.ncbi.nlm.nih.gov/geo/	30	30	1	2007,2006,2005,2001	2001	4	32
17099225	http://www.wormbook.org	30	30	1	2007	2007	1	23
17098937	http://bcl.med.harvard.edu/proj/gopart	30	30	1	2007	2007	1	38
17098935	http://string.embl.de/	30	30	1	2007,2005	2005	2	22
17098933	http://www.lipidmaps.org/data/structure/	30	30	1	2007	2007	1	40
17098932	http://oncodb.hcc.ibms.sinica.edu.tw	30	30	1	2007	2007	1	36
17098931	http://syndb.cbi.pku.edu.cn	30	30	1	2007	2007	1	27
17098930	http://ApiDB.org	30	30	1	2007	2007	1	16
17098927	http://supfam.org	30	30	1	2007,2004,2002	2002	3	17
17098859	http://www.polebio.scsv.ups-tlse.fr/MAIZEWALL	30	30	1	2007	2007	1	45
17098775	http://www.molgen.mpg.de/~manke/papers/TFaffinities/	30	30	1	2007	2007	1	52
17098773	http://genomics.imim.es/peaks	30	30	1	2007	2007	1	29
17097458	http://www.outbreak-database.com	30	30	1	2006	2006	1	32
17095514	http://www.cmbl.uga.edu/software.html	30	30	1	2006	2006	1	37
17094804	http://medgen.ugent.be/methprimerdb	30	30	1	2006	2006	1	35
17094259	http://ffas.burnham.org/DPM	30	29	0.97	2006	2006	1	27
17094256	http://theory.csail.mit.edu/struct2net	30	30	1	2006	2006	1	38
17094242	http://public.kgi.edu/wild/PSBO6/index.html	30	0	0	2006	2006	1	43
17094239	http://yeasthub2.gersteinlab.org/sembiosphere/	30	30	1	2006	2006	1	46
17094228	http://www.phenoGO.org	30	30	1	2006	2006	1	22
17094225	http://compbio.uchsc.edu/dependencies	30	30	1	2006	2006	1	37
17094062	http://www.neurodys.com	30	30	1	2006	2006	1	23
17093892	http://www.healtheconomics.se	30	30	1	2007	2007	1	29
17092989	http://www.niss.org/irMF	30	30	1	2007	2007	1	24
17092988	http://mulcyber.toulouse.inra.fr/projects/agscan/	30	30	1	2007	2007	1	49
17092655	http://www.planalto.gov.br/ccivil_03/Leis/L10167.htm	30	30	1	2007	2007	1	52
17091509	http://www.unibas.ch/patho/lungenzyto/loesung	30	30	1	2006	2006	1	45
17090601	http://www.mapuproteome.com	30	30	1	2007	2007	1	27
17090600	http://www.scfbio-iitd.res.in/bhageerath	30	30	1	2006	2006	1	40
17090595	http://www.bioinformatics.ksu.edu/BeetleBase/	30	30	1	2007,2005	2005	2	45
17090594	http://www.gem.re.kr/paidb	30	29	0.97	2007	2007	1	26
17090593	http://mvirdb.llnl.gov/	30	30	1	2007	2007	1	23
17090592	http://gan.usc.edu	30	21	0.7	2007	2007	1	18
17090590	http://www.piggis.org/	30	21	0.7	2007	2007	1	22
17090589	http://research.i2r.a-star.edu.sg/kberg	30	30	1	2007	2007	1	39
17090588	http://www.kew.org/genomesize/homepage.html	30	30	1	2007	2007	1	43
17090587	http://bioinformatics.charite.de/superhapten	30	30	1	2007	2007	1	44
17090586	http://defensins.bii.a-star.edu.sg/	30	30	1	2007	2007	1	35
17090585	http://www.xanthusbase.org	30	30	1	2007	2007	1	26
17090583	http://rdp.cme.msu.edu/	30	30	1	2007,2005,2000	2000	3	23
17090582	http://www.candidagenome.org/	30	29	0.97	2007,2005	2005	2	29
17090580	http://www.evolution.reading.ac.uk	30	30	1	2007	2007	1	34
17090579	http://ecrbase.dcode.org	30	30	1	2007	2007	1	24
17090578	http://www.cs.cityu.edu.hk/~liuxw/msbe/help.html	30	30	1	2007	2007	1	48
17090431	http://www.eurobloodsubstitutes.com	30	30	1	2006	2006	1	35
17090318	http://array.bioengr.uic.edu/subnuclear.htm	30	30	1	2006,2005	2005	2	43
17089809	http://www.qualidigm.org	30	30	1	2006	2006	1	24
17088869	http://tcm.cz3.nus.edu.sg/group/tcm-id/tcmid.asp	30	28	0.93	2006	2006	1	48
17088324	http://arabidopsis.org/info/genefamily/STR_genefamily.html	30	30	1	2006	2006	1	58
17088289	http://cbio.mskcc.org/cancergenes	30	29	0.97	2007	2007	1	33
17088288	http://bioinfo.au.tsinghua.edu.cn/dbRES	30	25	0.83	2007	2007	1	39
17088284	http://plantta.tigr.org	30	30	1	2007	2007	1	23
17088283	http://www.bioinfo.cu/Tractor_DB	30	28	0.93	2007,2005,2005	2005	3	32
17088282	http://tmbeta-genome.cbrc.jp/annotation/	30	30	1	2007	2007	1	40
17088281	http://www.sulfolobus.org	30	30	1	2007	2007	1	25
17087823	http://bioschemas.sourceforge.net	30	30	1	2006	2006	1	33
17087469	http://www.soyFACE.uiuc.edu	30	30	1	2006	2006	1	27
17086944	http://www.google.com	30	30	1	2006,2006,2005,2004,2003,2003,2002,2001,2001	2001	9	21
17086613	http://www.iscd.org	30	30	1	2006	2006	1	19
17085479	http://www.patome.org/	30	30	1	2007	2007	1	22
17083731	http://www.imtech.res.in/raghava/rbpred/	30	28	0.93	2006	2006	1	40
17082206	http://www.ebi.ac.uk/thornton-srv/databases/MACiE/	30	30	1	2007	2007	1	50
17082205	http://www.cdfd.org.in/insatdb	30	29	0.97	2007	2007	1	30
17082204	http://natsdb.cbi.pku.edu.cn/	30	30	1	2007	2007	1	29
17082203	http://genome.imim.es/cgi-bin/u12db/u12db.cgi	30	30	1	2007	2007	1	45
17080835	http://nanoHUB.org	30	30	1	2006	2006	1	18
17080477	http://www.natur.cuni.cz/gas	30	30	1	2006	2006	1	28
17079378	http://jbjs.org	30	30	1	2006,2006,2006,2006,2006,2006,2006,2006,2006,2006,2006,2006,2006,2006,2006,2006	2006	16	15
17078369	http://www.hl7.org	30	30	1	2006,2000	2000	2	18
17077707	http://www.marketingpower.com	30	30	1	2006	2006	1	29
17077098	http://bioinfo.mikrobio.med.uni-giessen.de/geco2/GecoMainServlet	30	30	1	2007	2007	1	64
17077097	http://omicspace.riken.jp	30	30	1	2007,2006	2006	2	25
17077095	http://dsplab.eng.umd.edu/~genomics/dependencenetwork/	30	27	0.9	2007	2007	1	54
17076983	http://www.pubmed.gov	30	30	1	2006,2006,2005,2004,2003	2003	5	21
17076887	http://www.riboclub.org/ribosubstrates	30	30	1	2006	2006	1	38
17074889	http://www.cmbi.ru.nl/secretome	30	30	1	2006	2006	1	31
17074864	http://www.pcpoh.bham.ac.uk/publichealth/psrp/PS_review.htm	30	29	0.97	2006	2006	1	59
17074543	http://www.gnprh.org	30	30	1	2006	2006	1	20
17073783	http://ibmp.u-strasbg.fr/CYPedia/	30	0	0	2006	2006	1	33
17073568	http://www.nike.com/nikevision	30	30	1	2006	2006	1	30
17073564	http://www.wingusa.org	30	30	1	2006	2006	1	22
17072907	http://www.meb.ki.se/	30	30	1	2006	2006	1	21
17072893	http://www.sanger.ac.uk/PostGenomics/S_pombe/software/	30	30	1	2006	2006	1	54
17072883	http://www.genedb.org/genedb/pombe/	30	30	1	2006	2006	1	35
17071962	http://www.ces.clemson.edu/compbio/protcom	30	28	0.93	2007,2006	2006	2	42
17071960	http://www.retroryza.org/	30	30	1	2007	2007	1	25
17071959	http://www.suba.bcs.uwa.edu.au	30	30	1	2007,2005	2005	2	30
17071715	http://www.cbil.upenn.edu/EPConDB	30	30	1	2007	2007	1	33
17071518	http://crnusa.org/safety.html	30	30	1	2006	2006	1	29
17070980	http://www.clinicaltrials.gov/	30	30	1	2006,2006	2006	2	30
17068684	http://www.haemostasis.com	30	30	1	2006,2006,2005,2005	2005	4	26
17068090	http://vortex.cs.wayne.edu/Projects.html	30	30	1	2006,2006,2005,2004,2003	2003	5	40
17068077	http://sisyphus.mrc-cpe.cam.ac.uk	30	29	0.97	2007	2007	1	33
17068075	http://primerdepot.nci.nih.gov/	30	30	1	2007	2007	1	31
17065614	http://www.protobee.cs.huji.ac.il	30	30	1	2006	2006	1	33
17065467	http://www.oridb.org	30	30	1	2007	2007	1	20
17065465	http://influenza.genomics.org.cn	30	26	0.87	2007	2007	1	32
17065464	http://mozart.bio.neu.edu/topofit/index.php	30	30	1	2007	2007	1	43
17065048	http://www.ppsociety.org	30	30	1	2006	2006	1	24
17064419	http://www.girinst.org/repbase/submission.html	30	30	1	2006	2006	1	46
17064417	http://promoter.colorado.edu	30	30	1	2006	2006	1	28
17063650	http://www.hcuge	30	0	0	2006	2006	1	16
17063598	http://www.nasi.org	30	30	1	2006	2006	1	19
17062933	http://www.xyproteomics.org	30	30	1	2006	2006	1	27
17062622	http://www.GABI-Kat.de	30	30	1	2007	2007	1	22
17062619	http://www.evolvingcode.net/codon/sgdb/index.php	30	30	1	2007	2007	1	48
17062617	http://www.pristionchus.org	30	30	1	2007	2007	1	27
17062589	http://www.tgen.org/neurogenomics/data	30	30	1	2007,2005	2005	2	38
17062145	http://www.genetools.no	30	29	0.97	2006	2006	1	23
17062027	http://vchibp.vicp.net/vch/mice/	30	28	0.93	2006	2006	1	32
17061924	http://distill.ucd.ie/porter+/	30	30	1	2006	2006	1	30
17061007	http://www.bhrcs.org	30	30	1	2006	2006	1	20
17060928	http://www.obesitygenes.org	30	30	1	2007	2007	1	27
17060361	http://www.seas.ucla.edu/~liaoj/	30	30	1	2006	2006	1	32
17060360	http://www.staff.uni-marburg.de/~strauchk/software.html	30	30	1	2007	2007	1	55
17060359	http://bioinfo.hku.hk/wclustag/	30	30	1	2007	2007	1	31
17060358	http://www.maths.lancs.ac.uk/~fearnhea/Hotspot	30	30	1	2006	2006	1	46
17060355	http://helix.gersteinlab.org	30	30	1	2006	2006	1	28
17060211	http://www.dec-net.org	30	30	1	2006	2006	1	22
17060203	http://www.lirmm.fr/~cbonnard/MPC.html	30	30	1	2006	2006	1	38
17059882	http://ntp.niehs.nih.gov/index.cfm?objectid=071516E-C6E1-7AAA-C90C751E23D14C1B)	30	30	1	2007	2007	1	79
17059604	http://bfgl.anri.barc.usda.gov/ML/snp-phage/	30	30	1	2006	2006	1	44
17059595	http://transcriptome.ens.fr/goulphar/	30	30	1	2006	2006	1	37
17059592	http://bic-gh.de/meta-all	30	30	1	2006	2006	1	25
17058720	http://drugstore.com	30	30	1	2006,2004,2004	2004	3	20
17058051	http://www.espn.ucwm.ac.uk	30	0	0	2007	2007	1	26
17057333	http://www.crmcn.univ-mrs.fr/mpcd/	30	30	1	2006	2006	1	34
17055652	http://dna.uio.no/repairSNP	30	30	1	2007	2007	1	27
17054278	http://www.cochranemsk.org	30	30	1	2006,2006	2006	2	26
17054261	http://www.google.com.au	30	30	1	2006,2005	2005	2	24
17054237	http://cbm.imicams.ac.cn	30	11	0.37	2006	2006	1	24
17054207	http://www.update-software.com/nrr/	30	30	1	2006	2006	1	35
17053093	http://www.bx.psu.edu/projects/esperr	30	30	1	2006	2006	1	37
17053044	http://www.upci.upmc.edu/research/ccps/ccontrol/g_intro.html	30	30	1	2007	2007	1	60
17052969	http://www.screening.info	30	30	1	2006,2005	2005	2	25
17052762	http://www.sussex.ac.uk/Users/pmh20/spikes	30	30	1	2007	2007	1	42
17052697	http://www.ncbi.nlm.nih.gov/	30	30	1	2007,2006,2005,2005,2005,2005,2004,2004,2004,1998	1998	10	28
17052151	http://neuronpm.homeip.net	30	30	1	2006	2006	1	26
17050589	http://www.fftw.org	30	30	1	2006	2006	1	19
17050571	http://www.chokkan.org/research/acromine/	30	30	1	2006	2006	1	41
17050570	http://itol.embl.de	30	30	1	2007	2007	1	19
17050569	http://rulai.cshl.edu/dme	30	30	1	2007	2007	1	25
17049037	http://stat.genopole.cnrs.fr/spatt	30	28	0.93	2006	2006	1	34
17049033	http://stat.genopole.cnrs.fr/software/lhisa	30	30	1	2006	2006	1	43
17048398	http://www.igb.uci.edu/research/research.html	30	30	1	2006	2006	1	45
17048397	http://public.kgi.edu/-wild/bsm.html	30	0	0	2006	2006	1	36
17048392	http://www.Int.ei.tum.de/download/InfoGeneMap/	30	0	0	2006	2006	1	46
17048387	http://www.bsg.rmit.edu.au/iga/	30	0	0	2004	2004	1	31
17048385	http://compdiag.molgen.mpg.de/software	30	30	1	2004	2004	1	38
17048177	http://vmic.unibas.ch/patho/seminar/index.html	30	30	1	2006	2006	1	46
17046978	http://www.meb.ki.se/~yudpaw	30	30	1	2006,2006,2005	2005	3	28
17046977	http://bioinformatics.org/metaquant	30	27	0.9	2006	2006	1	35
17046976	http://www.chem.utoronto.ca/staff/GAW/links.html	30	30	1	2006	2006	1	48
17046975	http://bioinfoserver.rsbs.anu.edu.au/	30	30	1	2006	2006	1	37
17045903	http://www.controlled-trials.com/isrctn/trial/45146526/0/45146526.html	30	0	0	2006	2006	1	70
17045887	http://clinicaltrials.gov/ct/show/NCT00257153	30	30	1	2006	2006	1	45
17045240	http://bioinformatics.lcd-ustc.org/pail	30	30	1	2006	2006	1	39
17044936	http://manndb.llnl.gov/	30	30	1	2006	2006	1	23
17044919	http://www.bioinfo.tsinghua.edu.cn/NBA-Palm	30	28	0.93	2006	2006	1	43
17044404	http://bioinfo.csie.ncu.edu.tw/.	30	30	1	2006	2006	1	32
17044182	http://ghmm.org/gql	30	30	1	2005,2004	2004	2	19
17044179	http://www.enm.bris.ac.uk/lpd/	30	30	1	2005	2005	1	30
17043765	http://projects.cba.muni.cz/datest	30	30	1	2006	2006	1	34
17042958	http://www.eecs.umich.edu/periscope/procc	30	30	1	2006	2006	1	41
17042935	http://telethon.bio.unipd.it/bioinfo/reef/	30	30	1	2006	2006	1	42
17041563	http://www.iscgtchina2005.com	30	30	1	2007	2007	1	29
17040920	http://www.weizmann.ac.il/Chemical_Research_Support/molfit	30	30	1	2007	2007	1	58
17040550	http://www.york.ac.uk/inst/crd	30	28	0.93	2005	2005	1	30
17038566	http://www.bx.psu.edu/	30	30	1	2006,2006,2005	2005	3	22
17038347	http://www.compsysbio.org/CellSim/	30	30	1	2006	2006	1	34
17038346	http://www.sys-bio.org	30	30	1	2006	2006	1	22
17038345	http://wwwabi.snv.jussieu.fr/public/RepSeek/	30	30	1	2007	2007	1	44
17038344	http://www.engg.upd.edu.ph/~naval/bioinformcode.html	30	28	0.93	2007	2007	1	52
17038343	http://www.bcgsc.ca/services/thor	30	30	1	2006	2006	1	33
17038341	http://plantgenomics.biology.yale.edu/nmpp	30	30	1	2006	2006	1	42
17038340	http://fraser.qimr.edu.au/general/daleN/ssSNPer/	30	29	0.97	2006	2006	1	48
17038338	http://www.binf.ku.dk/Stinus_covariation	30	30	1	2006	2006	1	40
17038332	http://sfold.wadsworth.org	30	30	1	2006,2005,2005,2004	2004	4	26
17038197	http://www.mix-for-meta-analysis.info	30	30	1	2006	2006	1	37
17038195	http://expoldb.igib.res.in/expol	30	27	0.9	2006	2006	1	32
17038193	http://polaris.imt.uwm.edu:7777/fisheye/	30	0	0	2006	2006	1	40
17038191	http://web.kuicr.kyoto-u.ac.jp/~hjian/mimox	30	30	1	2006	2006	1	43
17037964	http://www.uq.edu.au/	30	30	1	2006	2006	1	21
17037960	http://www.cs.purdue.edu/homes/koyuturk/mule	30	30	1	2006	2006	1	44
17037911	http://www.MSProRata.org	30	26	0.87	2006	2006	1	24
17037350	http://idsc.nih.go.jp/iasr/index.html	30	30	1	2006	2006	1	37
17034635	http://mitel.dimi.uniud.it/timan/	30	30	1	2006	2006	1	33
17032685	http://www.tcoffee.org	30	30	1	2006	2006	1	22
17032683	http://www.copasi.org	30	30	1	2006	2006	1	21
17032682	http://jakob.genetik.uni-koeln.de/bioinformatik/people/nora/nora.html	30	30	1	2006	2006	1	69
17032680	http://www.gluegrant.org	30	30	1	2006	2006	1	24
17032679	http://www.ptools.ua.ac.be/pProRep	30	30	1	2006	2006	1	34
17032678	http://www.fli-leibniz.de/tsb/DASS	30	30	1	2007	2007	1	34
17032677	http://www.epidkardia.sph.umich.edu/software/chromoscan/	30	30	1	2006	2006	1	56
17032675	http://www.epidkardia.sph.umich.edu/software/kgrapher	30	30	1	2007	2007	1	53
17032674	http://compbio.sookmyung.ac.kr/~lage/	30	30	1	2006	2006	1	37
17032673	http://www.cs.tut.fi/sgn/csb/spotseg/	30	30	1	2006	2006	1	37
17032632	http://NetWellness.org	30	30	1	2006	2006	1	22
17032457	http://function.princeton.edu/GOLEM	30	30	1	2006	2006	1	35
17032289	http://stat.genopole.cnrs.fr/software/dm2	30	0	0	2007	2007	1	41
17031559	http://cgap.nci.nih.gov/SAGE	30	29	0.97	2007,2002	2002	2	28
17030589	http://www.stat.rice.edu/	30	30	1	2006	2006	1	25
17029635	http://www.bioinformatics.nl/tools/snpweb/	30	30	1	2006	2006	1	42
17029139	http://www.logicalimages.com/prodVDx.htm	30	30	1	2006	2006	1	40
17028531	http://www.next-study.net	30	30	1	2006,2003	2003	2	25
17028339	http://www.rni.helsinki.fi/	30	30	1	2006	2006	1	27
17026775	http://pprowler.itee.uq.edu.au/star	30	30	1	2006	2006	1	35
17023404	http://www.neli.org.uk	30	28	0.93	2006	2006	1	22
17022809	http://alggen.lsi.upc.es/recerca/align/mgcat/intro-mgcat.html	30	30	1	2006	2006	1	61
17022803	http://bisearch.enzim.hu	30	30	1	2006	2006	1	24
17021278	http://www.biostat.umn.edu/~baolin/research/ort.html	30	26	0.87	2006	2006	1	52
17021161	http://skuld.protres.ru/~mlobanov/ogu/ogu.cgi	30	29	0.97	2006	2006	1	45
17021160	http://networks.gersteinlab.org/tyna	30	30	1	2006	2006	1	36
17021159	http://www.jncasr.ac.in/cremofac/	30	29	0.97	2006	2006	1	33
17021158	http://www.timetree.net	30	30	1	2006	2006	1	23
17021156	http://cran.r-project.org/	30	30	1	2006,2005	2005	2	26
17020924	http://rna.cyanolab.de	30	30	1	2006	2006	1	22
17019797	http://www.healthaffairs.org	30	30	1	2006,2004	2004	2	28
17018663	http://e-MRI.com	30	29	0.97	2006	2006	1	16
17018643	http://songbirdtranscriptome.net	30	30	1	2006	2006	1	32
17018536	http://virtualplant-prod.bio.nyu.edu/cgi-bin/sungear/index.cgi	30	26	0.87	2007	2007	1	62
17018535	http://dunbrack.fccc.edu/ProtBuD.php	30	30	1	2006	2006	1	36
17018534	http://wheat.pw.usda.gov/PhysicalMapping/	30	30	1	2007	2007	1	41
17017826	http://ClinicalStudyResults.org	30	30	1	2006	2006	1	31
17017125	http://LiverFibrosis.nchc.org.tw:8080/LF	30	0	0	2006	2006	1	40
17016846	http://www.geisha.arizona.edu/	30	30	1	2006	2006	1	30
17016740	http://www.univie.ac.at/ntsm	30	30	1	2007	2007	1	28
17016668	http://protinfo.compbio.washington.edu/protinfo_nmr	30	30	1	2006	2006	1	51
17016517	http://discover.nci.nih.gov/mim/	30	30	1	2006,2005	2005	2	32
17015304	http://www.dbkgroup.org/celltracker/	30	30	1	2006	2006	1	36
17015284	http://www.aapcc.org	30	30	1	2006	2006	1	20
17014540	http://www.smd.qmul.ac.uk/dental/oralgrowdev/biophysics/xmt/images/carious.mpg	30	30	1	2006	2006	1	78
17013998	http://www.arthritisdoctors.org/researcher.html	30	30	1	2006	2006	1	47
17012454	http://www.actr.org.au/	30	30	1	2006	2006	1	23
17012204	http://reconstructors.rice.edu	30	30	1	2006	2006	1	30
17012153	http://www.cesei.org	30	30	1	2006	2006	1	20
17011806	http://www.biosimgrid.org	30	30	1	2007	2007	1	25
17010801	http://www.clinicaltrials.gov/ct/show/NCT00138931?order=1	30	30	1	2006	2006	1	57
17009862	http://www.scoppi.org	30	30	1	2006,2006	2006	2	21
17008802	http://www.kjm.keio.ac.jp/past/55/3/correlation_table1.html	30	30	1	2006	2006	1	59
17008715	http://www.prc.boun.edu.tr/PRC/software.html	30	30	1	2006	2006	1	44
17008706	http://www.asco.org	30	30	1	2006	2006	1	19
17007071	http://www.bioinformatics.ru/cf/index.jsp	30	0	0	2006	2006	1	41
17007070	http://corneliu.henegar.info/FunCluster.htm	30	30	1	2006	2006	1	43
17006878	http://www.ccbm.jhu.edu	30	30	1	2006,2005	2005	2	23
17005537	http://www.cls.zju.edu.cn/binfo/BNArray/	30	30	1	2006	2006	1	40
17005536	http://www.fz-juelich.de/nic/cbb	30	30	1	2006	2006	1	32
17005535	http://bioinf.gen.tcd.ie/~faresm/software/caps/	30	30	1	2006	2006	1	47
17005006	http://www.cbs.dtu.dk/services/VDJsolver	30	30	1	2006	2006	1	40
17004234	http://bioinf.uta.fi/IDbases	30	30	1	2006	2006	1	28
17003696	http://www.laryngoscope.com	30	30	1	2006	2006	1	27
17003538	http://ghr.nlm.nih.gov/	30	30	1	2006	2006	1	23
17003397	http://www.actr.org.au	30	30	1	2006,2006	2006	2	22
17003050	http://ekhidna.biocenter.helsinki.fi/poxo/multigo	30	30	1	2006	2006	1	49
17001629	http://www.yeastgenome.org	30	29	0.97	2006	2006	1	26
17001288	http://www.HIV-pharmacogenomics.org	30	30	1	2006	2006	1	35
17000752	http://malthus.micro.med.umich.edu/Bioinformatics	30	30	1	2006	2006	1	49
17000751	http://gather.genome.duke.edu/	30	30	1	2006	2006	1	30
17000750	http://www.bq.ub.es/bioqint/selivanov.htm	30	30	1	2006,2005	2005	2	41
17000706	http://www.icr.ac.uk/research/research_sections/cancer_genetics/cancer_genetics_teams/molecular_and_population_genetics/software_and_databases/index.shtml	30	30	1	2006	2006	1	154
16998087	http://peptidome.missouri.edu	30	30	1	2006	2006	1	29
16997935	http://www.freya.nl/probability.php	30	30	1	2007	2007	1	35
16996689	http://www.immpact.org	30	30	1	2007	2007	1	22
16996540	http://EMedicine.htm	30	0	0	2006	2006	1	20
16996316	http://textlens.hgc.jp/McSyBi/	30	30	1	2007	2007	1	30
16995722	http://chemspace.org	30	30	1	2006	2006	1	20
16995289	http://www.espen.org	30	30	1	2006	2006	1	20
16986321	http://mudshark.brookes.ac.uk/	30	30	1	2006	2006	1	30
16986253	http://www.sbi.uni-rostock.de/	30	30	1	2006	2006	1	30
16985778	http://www.uroweb.org	30	30	1	1999,2004,2001	1999	3	21
16984948	http://www.inrs.fr	30	30	1	2007	2007	1	18
16984766	http://www.rbmonline.com/Article/2159	30	30	1	2006	2006	1	37
16983804	http://www.ncd.gov	30	30	1	2006	2006	1	18
16983037	http://www.wrong-side.org	30	30	1	2006	2006	1	25
16982730	http://chembank.broad.harvard.edu/	30	30	1	2006	2006	1	34
16982708	http://www.bioconductor.org	30	30	1	2006,2006,2006,2006,2006,2003,2006,2006,2006,2005,2005,2005,2005,2005,2005,2005,2005,2005,2005,2005,2005,2004,2004,2004,2004,2003,2003,2003	2003	28	27
16982707	http://arrowsmith.psych.uic.edu	30	30	1	2006,2006	2006	2	31
16982706	http://bioinformatics.hungry.com/clearcut	30	30	1	2006	2006	1	41
16982644	http://www2.umdnj.edu/lilabweb/publications/AccuTyping.html	30	30	1	2006	2006	1	59
16982638	http://www.phenomicdb.de	30	30	1	2007	2007	1	24
16981202	http://titan.princeton.edu/HRDecoys	30	30	1	2006	2006	1	35
16980371	http://www.d2check.gatech.edu	30	30	1	2006	2006	1	29
16980320	http://lgsun.grc.nia.nih.gov/cisview	30	0	0	2006	2006	1	36
16973001	http://phylogenomics.berkeley.edu/phylofacts	30	30	1	2006	2006	1	44
16972736	http://routerlab.efn.uncor.edu/moodle	30	26	0.87	2005	2005	1	37
16972724	http://www.addplan.com	30	30	1	2006	2006	1	22
16972518	http://www.asph.org/	30	30	1	2006	2006	1	20
16972502	http://www.legacy.library.ucsf.edu	30	30	1	2006	2006	1	34
16971838	http://www.optvissci.com	30	30	1	2006	2006	1	24
16970834	http://www.journals.cambridge.org/jid_IPG	30	30	1	2006	2006	1	41
16970756	http://www.cjd.ed.ac.uk/criteria.htm	30	30	1	2006	2006	1	36
16970552	http://www.huvec.com/index.php3?rub=Download	30	30	1	2006	2006	1	44
16969761	http://bioinf.uta.fi/BTKbase	30	30	1	2006	2006	1	28
16969119	http://www.bonefos.com	30	30	1	2006	2006	1	22
16968448	http://phylogenetics.bioapps.biozentrum.uni-wuerzburg.de/etv	30	30	1	2006	2006	1	60
16966363	http://noble.gs.washington.edu/proj/seqstruct	30	30	1	2006	2006	1	45
16966362	http://umber.sbs.man.ac.uk/resources/puma	30	30	1	2006,2006,2006	2006	3	41
16966361	http://bioinfobase.umkc.edu/speed/	30	30	1	2006	2006	1	34
16966360	http://www.bioc.rice.edu/~shamoo	30	30	1	2006	2006	1	32
16966359	http://yangdw.science.nus.edu.sg/SCAssign	30	28	0.93	2006	2006	1	41
16966358	http://bioinfo.mikrobio.med.uni-giessen.de/augur	30	30	1	2006	2006	1	48
16963690	http://www.surveymonkey.com	30	30	1	2006	2006	1	27
16963645	http://salilab.org/patcher	30	30	1	2006	2006	1	26
16963549	http://www.sinorhizobium.org	30	30	1	2006	2006	1	28
16963505	http://cssb.biology.gatech.edu/skolnick/webservice/tasserlite/index.html	30	30	1	2006	2006	1	72
16962206	http://labo.univ-poitiers.fr/hydrasa/intranet/telechargement.htm	30	30	1	2007	2007	1	64
16961496	http://www.ore.fr	30	30	1	2006	2006	1	17
16960984	http://pediatrics.aappublications.org/cgi/content/full/118/3/e934):	30	0	0	2006	2006	1	67
16960967	http://research.calit2.net/hap/	30	30	1	2006	2006	1	31
16960635	http://www.fabry.org	30	30	1	2006	2006	1	20
16958701	http://www.ncbi.nlm.nih.gov/PubMed	30	28	0.93	2006	2006	1	34
16957828	http://biojanus.anu.edu.au	30	28	0.93	2007	2007	1	26
16957372	http://microrna.sanger.ac.uk/	30	28	0.93	2006,2006	2006	2	29
16957340	http://www.weizmann.ac.il/home/bcges/PARE.html	30	28	0.93	2006	2006	1	46
16957188	http://www.cardiff.ac.uk/biosi/research/biosoft/	30	28	0.93	2006,2005	2005	2	48
16956394	http://biosrv1.bmi.ac.cn/rdmas	30	15	0.5	2006	2006	1	30
16955516	http://166.111.24.5/webtools/GNBSL/index.htm	30	0	0	2006	2006	1	44
16955074	http://www.icf-research-branch.org/research/spinalcord-injuries.htm	30	30	1	2006	2006	1	67
16954144	http://www.emsl.pnl.gov/NIT/NIT.html	30	0	0	2006	2006	1	36
16954142	http://www.cs.njit.edu/usman/probalign	30	30	1	2006	2006	1	38
16954139	http://computing.unn.ac.uk/staff/CGJF1/tpp/bioinf.html	30	30	1	2006	2006	1	54
16954125	http://ChewFree.com	30	30	1	2006	2006	1	19
16954056	http://gmein.uib.es/registro/resultados/resultados2.htm	30	30	1	2006	2006	1	55
16954041	http://www.edpsciences.org/gse	30	30	1	2006,2005	2005	2	30
16953874	http://distill.ucd.ie/distill/	30	30	1	2006	2006	1	30
16953220	http://p53.bii.a-star.edu.sg	30	30	1	2007	2007	1	28
16952287	http://www.amjgastro.com	30	30	1	2006	2006	1	24
16951551	http://genepool.kribb.re.kr	30	30	1	2006	2006	1	27
16951416	http://www.gene.ucl.ac.uk/hcop	30	30	1	2007	2007	1	30
16951291	http://www.dpci.unipd.it/Bioeng/Publications/LAP.htm	30	30	1	2006	2006	1	52
16951074	http://magi.plantgenomics.iastate.edu	30	30	1	2006	2006	1	37
16950973	http://www.pediatrics.org/cgi/content/full/118/3/1304	30	28	0.93	2006	2006	1	53
16949481	http://clinicaltrials.gov	30	28	0.93	2006,2006,2005	2005	3	25
16948858	http://zhangroup.aporc.org/bioinfo/samo/	30	28	0.93	2006,2005	2005	2	40
16947121	http://bioinf.uta.fi/BcellProteome	30	28	0.93	2006	2006	1	34
16945944	http://pfind.jdl.ac.cn/IndexToolkit	30	28	0.93	2006	2006	1	35
16945587	http://bio.cs.put.poznan.pl/	30	29	0.97	2006	2006	1	28
16945132	http://bioinfo.lifl.fr/TFM-Explorer	30	29	0.97	2006	2006	1	35
16944945	http://ms.iis.sinica.edu.tw/Multi-Q/	30	29	0.97	2006	2006	1	36
16944896	http://obi-warp.sourceforge.net/	30	29	0.97	2006	2006	1	32
16944494	http://www.ebi.ac.uk/imgt/hla	30	29	0.97	2006,2003	2003	2	29
16943134	http://masscosh.org	30	29	0.97	2006	2006	1	19
16942726	http://www.redEH.org	30	20	0.67	2006	2006	1	20
16941992	http://loma.civil.duth.gr	30	29	0.97	2006	2006	1	25
16941220	http://www.soyface.uiuc.edu/	30	29	0.97	2006	2006	1	28
16941072	http://info.ahs.kitasato-u.ac.jp/tkweb/alarm/asdb.html	30	29	0.97	2006	2006	1	54
16940727	http://www.epact.ch	30	29	0.97	2006	2006	1	19
16940477	http://www.ncbi.nlm.nih.gov/pubmed	30	28	0.93	2006	2006	1	34
16940327	http://www.dkfz.de/tbi/projects/modellingAndSimulationOfCelluarSystems/tropical.jsp	30	28	0.93	2006	2006	1	83
16940324	http://ifold.dokhlab.org	30	29	0.97	2006	2006	1	24
16940323	http://CRAN.R-project.org	30	29	0.97	2006	2006	1	25
16940322	http://mccammon.ucsd.edu/~bgrant/bio3d/	30	29	0.97	2006	2006	1	39
16939800	http://www.ncbi.nlm.nih.gov/projects/geo/	30	29	0.97	2006	2006	1	41
16939799	http://gostat.wehi.edu.au	30	29	0.97	2006,2004	2004	2	25
16939646	http://bioportal.weizmann.ac.il/HORDE/CORP/	30	29	0.97	2006	2006	1	43
16939640	http://gen.csie.ncku.edu.tw/GeneLibrarian/	30	24	0.8	2006	2006	1	42
16939594	http://www.sofi.su.se/LNU2000/english.htm	30	29	0.97	2006	2006	1	41
16939306	http://gmo-crl.jrc.it/statusofdoss.htm	30	29	0.97	2006	2006	1	38
16938566	http://www.helsinki.fi/cmg/microarray_data	30	29	0.97	2006	2006	1	42
16937843	http://wwuw.osservatoriotumori.it	30	9	0.3	2006	2006	1	33
16936089	http://linkage.rockefeller.edu/soft/gh/	30	30	1	2006,2004	2004	2	39
16936055	http://pubmlst.org/wolbachia/	30	30	1	2006	2006	1	29
16935928	http://microarray.ym.edu.tw/tools/arrayfusion	30	29	0.97	2006	2006	1	45
16935927	http://www.people.vcu.edu/~kjarcher/Research/Data.htm	30	30	1	2006	2006	1	53
16934136	http://bioinformatics.org/gemvid/	30	26	0.87	2006	2006	1	33
16933703	http://www.tierarzneimittel.ch	30	30	1	2006	2006	1	30
16933218	http://www.umanitoba.ca/centres/mchp/reports/pdfs/rfn_pdfs/rfn_report.pdf.	30	30	1	2006,2006	2006	2	74
16933134	http://www.ifr.ac.uk/safety/gencom	30	30	1	2006	2006	1	34
16932916	http://www.mcgill.ca/androgendb	30	30	1	2006	2006	1	31
16932085	http://www.guch-italia.it	30	30	1	2006	2006	1	25
16931675	http://www.npdb-hipdb.com	30	30	1	2006	2006	1	25
16929111	http://www.elnemo.org/NORMA/	30	29	0.97	2006	2006	1	28
16928738	http://leili-lab.cmb.usc.edu/yeastaging/projects/MARD/	30	0	0	2006	2006	1	54
16928737	http://www.fiserlab.org/servers/mmm	30	30	1	2006	2006	1	35
16928736	http://www.cs.tau.ac.il/~tamirtul/MLNET/Supp-ML.pdf	30	29	0.97	2006	2006	1	51
16928735	http://www.ccbb.pitt.edu/anm	30	30	1	2006	2006	1	28
16928734	http://pbil.univ-lyon1.fr/software/TESD	30	30	1	2006	2006	1	39
16928732	http://dockground.bioinformatics.ku.edu	30	30	1	2006	2006	1	39
16927427	http://www.ebi.ac.uk/pride/	30	29	0.97	2006	2006	1	27
16927301	http://www.interscience.wiley.com/jpages/0265-9247/suppmat/index.html	30	29	0.97	2006,2005,2004,2004,2003	2003	5	69
16927196	http://www.appcb.org/home.htm	30	0	0	2007	2007	1	29
16926680	http://www.natpol.pl	30	29	0.97	2006	2006	1	20
16926221	http://sysbio.molgen.mpg.de/SBML-PET/	30	30	1	2006	2006	1	37
16926219	http://invention.swmed.edu	30	27	0.9	2006	2006	1	26
16923185	http://www.controlled-trials.com/isrctn/	30	30	1	2006	2006	1	40
16922693	http://www.nicemice.cn/bioinfo/MACO	30	30	1	2006	2006	1	35
16922689	http://www.introni.it/en/software	30	28	0.93	2006	2006	1	33
16922688	http://www.athamap.de	30	30	1	2006,2005,2004	2004	3	21
16922686	http://pranag.physics.iisc.ernet.in/sms/	30	29	0.97	2006	2006	1	40
16922685	http://bioinformatics.uwp.edu/~phage/DOEResults.php	30	29	0.97	2006	2006	1	51
16922628	http://www.mlst.net	30	30	1	2006,2005,2005,2005,2003,2002,2001,2001	2001	8	19
16922600	http://metabasis.bioacademy.gr/	30	30	1	2006	2006	1	31
16922599	http://www.biosun.org.cn/mprobe/	30	30	1	2006	2006	1	32
16921462	http://www.idr.med.uni-erlangen.de/orthorad/orthorad.htm	30	30	1	2006	2006	1	56
16921162	http://genepro.ccb.sickkids.ca	30	29	0.97	2006	2006	1	30
16920875	http://www.transvar.org/at_coexpress/analysis/web	30	30	1	2006	2006	1	49
16919755	http://www.synesthete.org	30	30	1	2007	2007	1	25
16918914	http://www.epigenetic.org/Linkage/ssgs-public/	30	29	0.97	2006	2006	1	46
16917893	http://www.bh4.org	30	30	1	2006	2006	1	18
16917891	http://www.pahdb.mcgill.ca	30	30	1	2006,2005,2003,2003	2003	4	26
16916462	http://www.sbpz.org.br/	30	30	1	2006	2006	1	23
16914063	http://www.icrisat.org/gt-bt/lims/lims.asp	30	30	1	2006	2006	1	42
16914055	http://www.scs.uiuc.edu/~schulten/multiseq/	30	30	1	2006	2006	1	43
16913205	http://www.ncvi.nlm.nih.gov	30	0	0	2006	2006	1	27
16912992	http://www.pantherdb.org/tools	30	30	1	2006	2006	1	30
16912953	http://www.antimicrobe.org	30	30	1	2006	2006	1	26
16911287	http://www.skillsbase.man.ac.uk	30	30	1	2006	2006	1	31
16911204	http://www.rni.helsinki.fi/~jic/bapspage.html	30	30	1	2006,2004	2004	2	45
16911127	http://healthcybermap.org/dermap/	30	30	1	2006	2006	1	33
16910298	http://www.infw.org	30	30	1	2006	2006	1	19
16909843	http://www.ebi.ac.uk/interpro/	30	29	0.97	2006,2004,2001,2000,2001	2000	5	30
16909836	http://www.bionet.nsc.ru/labs/theorylabmain/orlov/telomere/	30	30	1	2006	2006	1	59
16909834	http://www.gene-bee.msu.ru/edas/	30	0	0	2006	2006	1	32
16908787	http://Google.com	30	30	1	2006,2005	2005	2	17
16908500	http://www.ntu.edu.sg/home5/pg02776030/wrappers/	30	30	1	2006	2006	1	48
16907828	http://aksoylab.yale.edu	30	30	1	2006	2006	1	24
16907808	http://mlstoslo.uio.no	30	30	1	2006	2006	1	22
16906560	http://www.interscience.wiley.com/jpages/1045-2257/suppmat	30	29	0.97	2006,2006,2006,2006,2006,2006,2006,2006,2006,2005	2005	10	58
16904537	http://clinicaltrials.gov/ct/show/NCT00184912?order=1	30	30	1	2006	2006	1	53
16904324	http://www.mssm.edu/labs/felsenfeld	30	30	1	2006	2006	1	35
16904007	http://peanutgenetics.tamu.edu/cmap	30	30	1	2006	2006	1	35
16903990	http://www.tufts-nemc.org/cearegistry	30	30	1	2006	2006	1	37
16902891	http://www.g-ba.de	30	30	1	2006	2006	1	18
16902755	http://www.yeast-id.com/	30	30	1	2006	2006	1	24
16902327	http://www.nap.edu	30	30	1	2006,2004	2004	2	18
16901351	http://www.unipep.org	30	30	1	2006	2006	1	21
16901234	http://www.stat.purdue.edu/	30	30	1	2006	2006	1	27
16901094	http://www.proteinsilico.org/PRO/	30	30	1	2005	2005	1	33
16901084	http://www.jaist.ac.jp/~tran/nucleosome/	30	29	0.97	2005	2005	1	40
16900261	http://www.me.cmu.edu/faculty1/rabin/CryomacroscopyImages01.htm	30	30	1	2005,2005	2005	2	63
16899652	http://cbil.upenn.edu/STAC	30	30	1	2006	2006	1	26
16899490	http://masqot-gui.sourceforge.net/	30	30	1	2006	2006	1	34
16899489	http://www.nmr.chem.uu.nl/haddock	30	30	1	2006	2006	1	33
16897357	http://www.cbflabs.com/	30	30	1	2006	2006	1	23
16896533	http://www.genome.clemson.edu	30	30	1	2006	2006	1	29
16896233	http://appliedbioinformatics.wur.nl	30	30	1	2006	2006	1	35
16895995	http://chip.dfci.harvard.edu/	30	30	1	2006	2006	1	29
16895933	http://recode.genetics.utah.edu/arfa	30	29	0.97	2006	2006	1	36
16895930	http://gpcr.biocomp.unibo.it/cgi/predictors/PhD-SNP/PhD-SNP.cgi	30	30	1	2006	2006	1	63
16895929	http://apollo11.isto.unibo.it/software/	30	30	1	2006,2004	2004	2	39
16895927	http://hatch.cpmc.columbia.edu/highresmrs.html	30	30	1	2006	2006	1	46
16895926	http://www.soe.ucsc.edu/~jill/src/	30	30	1	2006,2004	2004	2	34
16895925	http://www.cbio.uct.ac.za/pub_support/bioinf06	30	30	1	2006	2006	1	46
16895924	http://alla.cs.gsu.edu/~software/tagging/tagging.html	30	30	1	2006	2006	1	53
16895923	http://www.vital-it.ch/Software/	30	30	1	2006	2006	1	32
16894602	http://bmc.hust.edu.cn/bioinformatics/	30	0	0	2006	2006	1	38
16894596	http://www.imtech.res.in/raghava/abcpred/	30	27	0.9	2006	2006	1	41
16893960	http://BioCyc.org	30	30	1	2006,2006	2006	2	17
16893844	http://toxnet.nlm.nih.gov	30	30	1	2006	2006	1	25
16893466	http://bmf.colorado.edu/unifrac	30	23	0.77	2006	2006	1	31
16893394	http://www.sipep.org/	30	30	1	2006	2006	1	21
16893008	http://www.PedsEducation.org	30	30	1	2006	2006	1	28
16892622	http://www.mara.org.za	30	30	1	2006	2006	1	22
16891503	http://www.colorado.edu/chemistry/RGHP/software/	30	30	1	2006	2006	1	48
16891206	http://kathrin.unibas.ch/urinzyto/	30	30	1	2006	2006	1	34
16889801	http://affycomp.biostat.jhsph.edu	30	30	1	2006	2006	1	33
16889410	http://202.120.37.186/bioinf/euk-oet	30	30	1	2006	2006	1	36
16888720	http://www.protein-ms.de	30	30	1	2006,2005,2004,2004	2004	4	24
16888669	http://www.ghr.nlm.nih.gov	30	30	1	2006	2006	1	26
16888359	http://www.ncbi.nlm.nih.gov/geo	30	30	1	2006,2006,2005,2002,2002	2002	5	31
16888354	http://giscompute.gis.a-star.edu.sg/~vega/BEARR1.0/	30	30	1	2006,2004	2004	2	51
16888351	http://genome.lbl.gov/vista/	30	30	1	2006	2006	1	28
16888346	http://www.ncbi.nlm.nih.gov/mapview/	30	30	1	2006,2004	2004	2	36
16887299	http://www.metabolic-programming.org	30	30	1	2006	2006	1	36
16885238	http://3d-blast.life.nctu.edu.tw	30	30	1	2006	2006	1	32
16884177	http://www.labsg.org	30	30	1	2006	2006	1	20
16882991	http://www.dddc.ac.cn/tarfisdock/	30	29	0.97	2006,2006	2006	2	33
16882652	http://www.sebida.de	30	30	1	2006	2006	1	20
16882651	http://ibi.imim.es/	30	30	1	2006	2006	1	19
16882650	http://timpani.genome.ad.jp/~parco/	30	0	0	2006	2006	1	35
16882649	http://nemo2.sourceforge.net	30	30	1	2006	2006	1	28
16882648	http://sourceforge.net/projects/pychem	30	30	1	2006	2006	1	38
16882647	http://www.bio.ifi.lmu.de/~davis/edaprakt	30	29	0.97	2006	2006	1	41
16880462	http://www.preventiveservices.ahrq.gov	30	30	1	2006,2005,2005,2004,2004,2004,2004,2004,2004,2004,2003,2003,2003,2002,2002	2002	15	38
16880298	http://www.controlled-trials.com/isrctn/trial/	30	30	1	2006,2005	2005	2	46
16879419	http://www.candidagenome.org	30	29	0.97	2006	2006	1	28
16879358	http://imprh.toulouse.inra.fr/	30	30	1	2006,2001	2001	2	30
16879336	http://www.genome.ou.edu/act.html	30	30	1	2006,2003,2000	2000	3	33
16878467	http://www.defra.gov.uk/animalh/rabies/default.htm	30	30	1	2006	2006	1	50
16878425	http://www.socialsecurity.gov/disabilityresearch/nscf.htm	30	30	1	2005-2006	2005-2006	1	57
16878037	http://www.ccmjournal.org	30	30	1	2006	2006	1	25
16877868	http://stat.genopole.cnrs.fr/software/fueatest	30	30	1	2006	2006	1	46
16877866	http://www.chg.duke.edu/research/apl.html	30	30	1	2006	2006	1	41
16877756	http://www.enzyme.chem.msu.ru/hcs/	30	30	1	2006	2006	1	34
16877754	http://proteomics.fhcrc.org	30	30	1	2006	2006	1	27
16877322	http://dac.molbio.ku.dk/dbs/SRSR/	30	30	1	2006	2006	1	33
16877320	http://bioinformatics.uwp.edu/~PIGED/home.htm	30	30	1	2006	2006	1	45
16876441	http://www.museum.lsu.edu/~Remsen/SACCBaseline.html	30	30	1	2007	2007	1	51
16875687	http://www.healthypeople.gov/Publications/	30	30	1	2006	2006	1	42
16875499	http://www.dacya.ucm.es/apascual/bioNMF	30	30	1	2006	2006	1	39
16874296	http://www.cdc.gov/flu	30	30	1	2006,2005,2004	2004	3	22
16873527	http://contra.stanford.edu/contrafold/	30	30	1	2006	2006	1	38
16873526	http://multiparanoid.cgb.ki.se	30	30	1	2006	2006	1	30
16873523	http://onto.eva.mpg.de/	30	30	1	2006	2006	1	23
16873522	http://www.scfarm.unibo.it	30	30	1	2006	2006	1	26
16873518	http://www.cns.tau.ac.il/resc.html	30	30	1	2006	2006	1	34
16873517	http://www.bioinf.man.ac.uk/phosphabase	30	30	1	2006,2005	2005	2	39
16873516	http://brainarray.mbni.med.umich.edu/Brainarray/Database/SearchSNP/snpfunc.aspx	30	30	1	2006	2006	1	79
16873512	http://www.dbs.ifi.lmu.de/~borgward/MMD	30	30	1	2006	2006	1	39
16873509	http://www.fml.tuebingen.mpg.de/raetsch/projects/arts	30	30	1	2006	2006	1	53
16873508	http://sourceforge.net/projects/expo/	30	30	1	2006	2006	1	37
16873504	http://www.cs.ubc.ca/~sshah/acgh	30	30	1	2006	2006	1	32
16873503	http://algorithmics.molgen.mpg.de/probetrees	30	0	0	2006	2006	1	44
16873502	http://www.csail.mit.edu/~alanqi/projects/BGEN.html	30	30	1	2006	2006	1	51
16873501	http://www.biocomp.unibo.it/bacello/	30	30	1	2006	2006	1	36
16873500	http://www.rostlab.org/services/pinat	30	30	1	2006	2006	1	37
16873498	http://www.cs.cornell.edu/~keich	30	29	0.97	2006,2005	2005	2	32
16873497	http://www.cs.duke.edu/~amink/	30	30	1	2006	2006	1	30
16873494	http://img.jgi.doe.gov/m	30	30	1	2006	2006	1	24
16873493	http://noble.gs.washington.edu/proj/dna-binding	30	30	1	2006	2006	1	47
16873492	http://www.tcoffee.org/	30	30	1	2006,2006,2006,2006	2006	4	23
16873488	http://www.cs.cmu.edu/~lyongu/pub/cellcycle/	30	30	1	2006	2006	1	44
16873484	http://membraneproteins.swan.ac.uk/TMLOOP	30	30	1	2006	2006	1	41
16873481	http://kirac.case.edu/PROTAN	30	28	0.93	2006	2006	1	28
16873480	http://www.rosettacommons.org	30	30	1	2006	2006	1	29
16873477	http://www.cse.ucsd.edu/groups/bioinformatics	30	30	1	2006	2006	1	45
16873476	http://www.research.microsoft.com/~jojic/hlaBinding.html	30	30	1	2006	2006	1	56
16873472	http://www.bioinf.uni-leipzig/Software/RNAmicro	30	0	0	2006	2006	1	47
16873471	http://www.sbc.su.se/~erikgr/	30	30	1	2006	2006	1	29
16873468	http://algorithmics.molgen.mpg.de/mixture	30	30	1	2006	2006	1	41
16873465	http://motifcut.stanford.edu	30	30	1	2006	2006	1	28
16873464	http://www.bussemakerlab.org/	30	30	1	2006	2006	1	29
16873463	http://people.inf.ethz.ch/befische/proteomics	30	30	1	2006	2006	1	45
16873462	http://gin.univ-mrs.fr/GINsim	30	30	1	2006,2005	2005	2	29
16873460	http://people.genome.duke.edu/assess	30	30	1	2006	2006	1	36
16872904	http://mga.bionet.nsc.ru/	30	30	1	2006	2006	1	25
16872501	http://ProteinDBS.rnet.missouri.edu/E-Predict.php	30	30	1	2006	2006	1	49
16871406	http://www.empop.org	30	30	1	2006	2006	1	20
16870995	http://sourceforge.net/	30	30	1	2006	2006	1	23
16870937	http://alse.cs.hku.hk	30	30	1	2006	2006	1	21
16870934	http://ee.tamu.edu/~edward/feature_regression/	30	30	1	2006	2006	1	46
16870933	http://www.jvirgel.de	30	30	1	2006	2006	1	21
16870932	http://www.rni.helsinki.fi/jic/softa.html	30	0	0	2006	2006	1	41
16870931	http://alibaba.informatik.hu-berlin.de/	30	30	1	2006	2006	1	39
16870930	http://bio.informatics.indiana.edu/projects/arcs	30	29	0.97	2006	2006	1	48
16870928	http://zellig.cpmc.columbia.edu/PGschema	30	30	1	2006	2006	1	40
16869968	http://www.dkfz.de/signaling/cellHTS	30	30	1	2006	2006	1	36
16868996	http://www.schematherapy.com	30	30	1	2006	2006	1	28
16868786	http://www.cebm.net	30	30	1	2006	2006	1	19
16865706	http://www.scucic.net/group/database/Service.asp	30	30	1	2006	2006	1	48
16864676	http://radiology.rsnajnls.org/cgi/content/full/240/2/529/DC1	30	30	1	2006	2006	1	60
16864593	http://zhangorup.aporc.org/bioinfo/grninfer/	30	0	0	2006	2006	1	44
16863650	http://pdomains.sdsc.edu	30	30	1	2006	2006	1	24
16862432	http://www.cebm	30	0	0	2006	2006	1	15
16859520	http://www.plantgdb.org/prj/yrGATE	30	30	1	2006	2006	1	34
16859295	http://www.ball-project.org	30	30	1	2006	2006	1	27
16858736	http://www.mpiib-berlin.mpg.de/2D-PAGE/	30	30	1	2006,2004,2000,2000	2000	4	39
16858731	http://bioinformatics.anl.gov/SEGUID/	30	28	0.93	2006	2006	1	37
16858663	http://www.nobi.nih.gov/entrez/query.fcgi	30	0	0	2006	2006	1	41
16857049	http://www.trialregister.nl/trialreg/admin/rctview.asp?TC=467	30	30	1	2006	2006	1	61
16856037	http://www.controlled-trials.com	30	30	1	2006,2005,2004,2003,2001,2001	2001	6	32
16855422	http://www.continet.org	30	30	1	2006	2006	1	23
16854211	http://www.rostlab.org/results/2006/ppi_homology/	30	30	1	2006	2006	1	49
16849434	http://nats.cbi.pku.edu.cn/download/	30	29	0.97	2006	2006	1	36
16848907	http://www.bio.unipd.it/molbinfo	30	30	1	2006	2006	1	32
16846797	http://www.vcclab.org	30	30	1	2006,2005	2005	2	21
16845993	http://www.genome.gov/11006945	30	29	0.97	2006	2006	1	30
16845142	http://www.affymetrix.com/support/supplement/WGLRH_program.zip	30	30	1	2006	2006	1	62
16845118	http://localizome.org/	30	30	1	2006	2006	1	22
16845117	http://opaas.ibms.sinica.edu.tw	30	30	1	2006	2006	1	31
16845116	http://ProKware.mbc.nctu.edu.tw/	30	0	0	2006	2006	1	32
16845115	http://pymol.sourceforge.net/	30	30	1	2006	2006	1	29
16845114	http://projects.villa-bosch.de/mcm/database/prosat2/	30	30	1	2006	2006	1	52
16845113	http://www.ebgm.jussieu.fr/~gelly/index.html	30	30	1	2006	2006	1	44
16845112	http://botdb.abcc.ncifcrf.gov	30	28	0.93	2006	2006	1	29
16845111	http://www.hubmed.org/	30	30	1	2006	2006	1	22
16845110	http://bioserv.rpbs.jussieu.fr/FAFDrugs.html	30	30	1	2006	2006	1	44
16845109	http://www.casper.organ.su.se/casper/	30	30	1	2006	2006	1	37
16845108	http://taverna.sourceforge.net/	30	30	1	2006	2006	1	31
16845107	http://bioinformatics.leeds.ac.uk/shark/	30	30	1	2006	2006	1	40
16845106	http://kobas.cbi.pku.edu.cn	30	29	0.97	2006	2006	1	27
16845105	http://path-a.cs.ualberta.ca	30	21	0.7	2006	2006	1	28
16845104	http://bioinformatics.abc.hu/PLOTREP/	30	30	1	2006	2006	1	37
16845103	http://its2.bioapps.biozentrum.uni-wuerzburg.de	30	30	1	2006,2005	2005	2	47
16845102	http://darwin.uvigo.es/software/modeltest_server.html	30	30	1	2006	2006	1	53
16845101	http://psfs.cbrc.jp/fold-rate/	30	30	1	2006	2006	1	30
16845100	http://algorithm.cs.nthu.edu.tw/tools/SPRING/	30	30	1	2006	2006	1	45
16845099	http://corgen.molgen.mpg.de	30	30	1	2006	2006	1	27
16845098	http://tubic.tju.edu.cn/GC-Profile/	30	30	1	2006	2006	1	35
16845097	http://miracle.igib.res.in/quadfinder/	30	19	0.63	2006	2006	1	38
16845096	http://bioinformatics.ramapo.edu/QGRS/	30	30	1	2006	2006	1	38
16845095	http://cgi-www.daimi.au.dk/cgi-chili/GeMprospector/main	30	30	1	2006	2006	1	55
16845094	http://ps.cb.k.u-tokyo.ac.jp	30	30	1	2006	2006	1	28
16845093	http://bioinfo.bsd.uchicago.edu/MutScreener.html	30	30	1	2006	2006	1	48
16845092	http://bioinformatics.pbcbasc.latrobe.edu.au/ssrdiscovery.html	30	30	1	2006	2006	1	62
16845091	http://bioinfo.ebc.ee/snpmasker/	30	30	1	2006	2006	1	32
16845090	http://snpnavigator.net/	30	10	0.33	2006	2006	1	24
16845089	http://fastsnp.ibms.sinica.edu.tw	30	30	1	2006	2006	1	33
16845088	http://pda.uab.es/	30	28	0.93	2006,2004	2004	2	18
16845087	http://wishart.biology.ualberta.ca/preditor	30	30	1	2006	2006	1	43
16845085	http://pupasuite.bioinfo.cipf.es	30	30	1	2006	2006	1	32
16845084	http://www.mcb.mcgill.ca/~blanchem/FootPrinter3	30	29	0.97	2006	2006	1	47
16845083	http://aba.nbcr.net/	30	30	1	2006	2006	1	20
16845082	http://www.bork.embl.de/pal2nal	30	30	1	2006	2006	1	31
16845079	http://www.ncbi.nlm.nih.gov/BLAST/	30	30	1	2006,2004,2004	2004	3	34
16845078	http://msa.cgb.ki.se	30	30	1	2006	2006	1	20
16845077	http://genome.gbf.de/featurescan/	30	30	1	2006	2006	1	33
16845076	http://tico.gobics.de/	30	30	1	2006,2005	2005	2	22
16845075	http://www.cdfd.org.in/icr/	30	29	0.97	2006	2006	1	27
16845074	http://bips.u-strasbg.fr/PromAn	30	30	1	2006	2006	1	31
16845073	http://biochip.nchu.edu.tw/crsd1/	30	30	1	2006	2006	1	33
16845071	http://www.pesolelab.it/modtools/	30	30	1	2006	2006	1	33
16845070	http://www.sfu.ca/~ibajic/NXSensor/	30	29	0.97	2006	2006	1	35
16845069	http://stubb.rockefeller.edu/	30	30	1	2006	2006	1	29
16845068	http://ceas.cbi.pku.edu.cn	30	29	0.97	2006	2006	1	26
16845067	http://bibiserv.techfak.uni-bielefeld.de/jpredictor	30	30	1	2006	2006	1	51
16845066	http://www.gene-regulation.com/pub/programs/cma/CMA.html	30	30	1	2006	2006	1	56
16845065	http://www.bioinfo.biocenter.helsinki.fi/poxo	30	30	1	2006	2006	1	45
16845064	http://pdw-24.ipk-gatersleben.de:8080/VOMBAT/	30	30	1	2006	2006	1	45
16845063	http://hscl.cimr.cam.ac.uk/TFBScluster_genome_portal.html	30	30	1	2006	2006	1	57
16845062	http://lorentz.immstr.pasteur.fr/nomad-ref.php	30	30	1	2006	2006	1	46
16845061	http://www.zincfingertools.org	30	30	1	2006	2006	1	30
16845060	http://www.jprogo.de	30	30	1	2006	2006	1	20
16845059	http://www.Arabidopsis.leeds.ac.uk/ACT	30	30	1	2006	2006	1	38
16845057	http://bioinf.xmu.edu.cn/software/geps/geps.php	30	30	1	2006	2006	1	47
16845056	http://www.gepas.org	30	30	1	2006,2005	2005	2	20
16845055	http://bioinformatics.bc.edu/clotelab/BTW/	30	30	1	2006	2006	1	42
16845054	http://polymerase.ucd.ie/pKa_Design	30	30	1	2006	2006	1	35
16845053	http://bioinfo.curie.fr/CAPweb	30	30	1	2006	2006	1	30
16845052	http://www.babelomics.org	30	30	1	2006,2005	2005	2	25
16845051	http://brak.sdsc.edu/pub/BiologicalNetworks	30	30	1	2006,2006	2006	2	43
16845050	http://jphmm.gobics.de/	30	30	1	2006	2006	1	23
16845049	http://egassembler.hgc.jp/	30	30	1	2006	2006	1	26
16845048	http://cbit.snu.ac.kr/~ProMiR2/	30	29	0.97	2006	2006	1	31
16845047	http://bibiserv.techfak.uni-bielefeld.de/rnahybrid	30	30	1	2006	2006	1	50
16845046	http://siVirus.RNAi.jp/	30	30	1	2006	2006	1	23
16845045	http://www.biolinfo.org:8086/ASGS/	30	0	0	2006	2006	1	34
16845044	http://t.caspur.it/ASPIC/--is	30	0	0	2006	2006	1	29
16845043	http://augustus.gobics.de	30	30	1	2006,2004,2003	2003	3	25
16845042	http://pheps.orgchm.bas.bg/home.html	30	0	0	2006	2006	1	36
16845041	http://RegRNA.mbc.NCTU.edu.tw/	30	30	1	2006	2006	1	30
16845040	http://bioinfo.csie.ncu.edu.tw/~rnamst/	30	30	1	2006	2006	1	39
16845039	http://pseudoviewer.inha.ac.kr/	30	30	1	2006	2006	1	31
16845038	http://bioinfo3d.cs.tau.ac.il/ARTS	30	29	0.97	2006,2005	2005	2	34
16845037	http://correlogo.abcc.ncifcrf.gov	30	28	0.93	2006	2006	1	33
16845036	http://www-ab.informatik.uni-tuebingen.de/software	30	30	1	2006	2006	1	50
16845035	http://greengenes.lbl.gov/NAST	30	30	1	2006	2006	1	30
16845034	http://darwin.uvigo.es/software/gendecoder.html	30	30	1	2006	2006	1	47
16845033	http://www.cbs.dtu.dk/services/VirtualRibosome/	30	30	1	2006	2006	1	47
16845032	http://oxytricha.princeton.edu/SWAKK/	30	30	1	2006	2006	1	37
16845031	http://lorentz.immstr.pasteur.fr/pdb_hydro.php	30	30	1	2006	2006	1	46
16845030	http://jafa.burnham.org	30	29	0.97	2006	2006	1	23
16845029	http://hhsenser.tuebingen.mpg.de/	30	30	1	2006	2006	1	33
16845028	http://meme.nbcr.net	30	30	1	2006	2006	1	20
16845027	http://bio.cs.washington.edu/software.html	30	30	1	2006,2003,2003,2002,2002	2002	5	42
16845026	http://www.expasy.org/tools/scanprosite/	30	0	0	2006	2006	1	40
16845025	http://biominer.bime.ntu.edu.tw/magiicpro	30	30	1	2006	2006	1	41
16845024	http://dilimot.embl.de	30	30	1	2006	2006	1	22
16845023	http://www.jbirc.aist.go.jp/tact/	30	30	1	2006	2006	1	33
16845022	http://whipple.cs.vt.edu:8080/virgo	30	30	1	2006	2006	1	35
16845021	http://toolkit.tuebingen.mpg.de	30	27	0.9	2006	2006	1	31
16845020	http://www.sanger.ac.uk/PostGenomics/S_pombe/YOGY/	30	30	1	2006	2006	1	50
16845019	http://abcis.cbs.cnrs.fr/kindock/	30	30	1	2006	2006	1	33
16845018	http://jing.cz3.nus.edu.sg/cgi-bin/prof/prof.cgi	30	30	1	2006	2006	1	48
16845017	http://pdg.cnb.uam.es/TSEMA	30	30	1	2006	2006	1	27
16845016	http://vakser.bioinformatics.ku.edu/resources/gramm/grammx	30	29	0.97	2006	2006	1	58
16845015	http://protemot.csie.ntu.edu.tw/step1.cgi	30	0	0	2006	2006	1	41
16845014	http://bioinformatics.ubc.ca/resources/links_directory/	30	29	0.97	2006,2005	2005	2	55
16845013	http://bioinfow.dep.usal.es/apid/	30	30	1	2006	2006	1	33
16845012	http://wego.genomics.org.cn	30	27	0.9	2006	2006	1	27
16845011	http://www-micrel.deis.unibo.it/~tom/	30	30	1	2006	2006	1	37
16845010	http://genealign.hccvs.hc.edu.tw	30	30	1	2006	2006	1	32
16845009	http://bioinformatics.biol.rug.nl/websoftware/bagel	30	30	1	2006	2006	1	51
16845008	http://neuroproteomics.scs.uiuc.edu/neuropred.html	30	30	1	2006	2006	1	50
16845007	http://miracle.igib.res.in/dynavac/	30	20	0.67	2006	2006	1	35
16845006	http://modi.uos.ac.kr/modi/	30	26	0.87	2006	2006	1	27
16845005	http://bioinformatics.lcd-ustc.org/sumosp/	30	30	1	2006	2006	1	42
16845004	http://www.bioinfo.tsinghua.edu.cn/~tigerchen/memo.html	30	30	1	2006	2006	1	55
16845003	http://bioinformatics.ksu.edu/bindn/	30	30	1	2006	2006	1	36
16845002	http://ignm.ccbb.pitt.edu/GNM_Online_Calculation.htm	30	30	1	2006	2006	1	52
16845001	http://cupsat.uni-koeln.de	30	30	1	2006	2006	1	26
16845000	http://rosettadesign.med.unc.edu	30	30	1	2006	2006	1	32
16844999	http://caps.ncbs.res.in/harmony/	30	30	1	2006	2006	1	32
16844998	http://www.ysbl.york.ac.uk/sgTarget	30	29	0.97	2006	2006	1	35
16844996	http://mendel.imp.ac.at/dout/	30	30	1	2006	2006	1	29
16844995	http://bioinformatics.albany.edu/~ptarget	30	29	0.97	2006,2005	2005	2	41
16844994	http://www.imtech.res.in/raghava/algpred/	30	28	0.93	2006	2006	1	41
16844993	http://pre-s.protein.osaka-u.ac.jp/~prebi/	30	30	1	2006	2006	1	42
16844992	http://past.in.tum.de/	30	30	1	2006	2006	1	22
16844991	http://biotools.cs.ntou.edu.tw/REMUS	30	30	1	2006	2006	1	36
16844990	http://www-bs.informatik.uni-tuebingen.de/SVMHC/	30	30	1	2006	2006	1	48
16844989	http://bioinformatics.bc.edu/clotelab/transFold	30	30	1	2006	2006	1	47
16844988	http://rostlab.org/services/proftmb	30	30	1	2006	2006	1	35
16844987	http://bioinformatics.bc.edu/clotelab/DiANNA/	30	30	1	2006	2006	1	45
16844986	http://disulfind.dsi.unifi.it/	30	30	1	2006	2006	1	30
16844985	http://www.fiserlab.org/servers/archpred	30	30	1	2006	2006	1	40
16844984	http://www.biosapiens.info	30	30	1	2006	2006	1	26
16844983	http://distill.ucd.ie/spritz/	30	30	1	2006	2006	1	29
16844982	http://www.iipl.fudan.edu.cn/lschen/kemadom.htm	30	0	0	2006	2006	1	47
16844981	http://ps2.life.nctu.edu.tw/	30	30	1	2006	2006	1	28
16844980	http://www.migenas.org	30	30	1	2006	2006	1	22
16844979	http://bioserv.rpbs.jussieu.fr/SABBAC.html	30	30	1	2006	2006	1	42
16844978	http://crick.mbu.iisc.ernet.in/~CASCADE/CascadeBlast.html	30	29	0.97	2006	2006	1	57
16844977	http://hhrep.tuebingen.mpg.de	30	30	1	2006	2006	1	29
16844976	http://www.microbial-pathogenesis.org/stickwrld/	30	30	1	2006,2005,2004	2004	3	48
16844975	http://cluster.physics.iisc.ernet.in/3dss/	30	29	0.97	2006	2006	1	42
16844974	http://gibk26.bse.kyutech.ac.jp/jouhou/readout/	30	30	1	2006	2006	1	47
16844973	http://bioinformatics.univ-reunion.fr/PBE/	30	30	1	2006	2006	1	42
16844972	http://cast.engr.uic.edu	30	30	1	2006,2003	2003	2	24
16844971	http://www.pdg.cnb.uam.es/servers/treedet	30	30	1	2006	2006	1	41
16844970	http://www.bioinformatics.nl/tools/treedom/	30	30	1	2006	2006	1	43
16844969	http://babel.ucmp.umu.se/fish/	30	30	1	2006	2006	1	30
16844711	http://www.ee.nthu.edu.tw/~bschen/cooperativity/	30	30	1	2006	2006	1	48
16844710	http://www.bioss.sari.ac.uk/staff/adriano/research.html	30	30	1	2006	2006	1	55
16844709	http://www.PlasmoDB.org	30	27	0.9	2006	2006	1	23
16844708	http://biorg.cis.fiu.edu/SNE	30	27	0.9	2006	2006	1	28
16844707	http://www.bamarray.com	30	27	0.9	2006,2006	2006	2	23
16844706	http://bmm.cancerresearchuk.org/servers/pip	30	26	0.87	2006	2006	1	43
16844704	http://theoval.cmp.uea.ac.uk/~gcc/cbl/blogreg/	30	27	0.9	2006	2006	1	46
16844666	http://www.toxpath.org.	30	27	0.9	2006	2006	1	23
16844090	http://210.42.106.80/piturn/	30	25	0.83	2006	2006	1	28
16843192	http://www.clinicaltrials.gov/ct/show/NCT00309712?order=1	30	27	0.9	2006	2006	1	57
16843005	http://www.mepnet.org	30	27	0.9	2006	2006	1	21
16842900	http://www2.bren.ucsb.edu/~mwillis/LUAIRTOX.htm	30	27	0.9	2007	2007	1	47
16840770	http://www.SmokingZine.org	30	25	0.83	2006	2006	1	26
16839818	http://www.iml.umu.se/medicin	30	27	0.9	2006,2003	2003	2	29
16839455	http://www.sim-bio.org/	30	28	0.93	2006,2006	2006	2	23
16839196	http://www.scbit.org/h2h	30	28	0.93	2006	2006	1	24
16837531	http://cmb.bnu.edu.cn/pdart/	30	28	0.93	2006	2006	1	28
16837528	http://www.sanger.ac.uk/Software/analysis/alien_hunter	30	28	0.93	2006	2006	1	54
16837527	http://www.ii.uib.no/~ketil/bioinformatics	30	28	0.93	2006	2006	1	42
16837526	http://www.accelrys.com	30	28	0.93	2006	2006	1	23
16837525	http://trantor.bioc.columbia.edu/~kolodny/software.html	30	28	0.93	2006	2006	1	55
16837524	http://array.kobic.re.kr/ADGO	30	28	0.93	2006	2006	1	29
16837523	http://166.111.201.7/MethCGI.html	30	28	0.93	2006	2006	1	33
16837522	http://www.gobics.de/thomas	30	28	0.93	2006	2006	1	27
16836764	http://www.immuneepitope.org	30	28	0.93	2006	2006	1	28
16836757	http://www.cgl.ucsf.edu/chimera	30	28	0.93	2006,2005,2000	2000	3	31
16836745	http://www.hrc.es/investigacion/metadisc_en.htm	30	28	0.93	2006	2006	1	47
16836741	http://www.erasmusmc.nl/hematologie/heatmapper/	30	28	0.93	2006	2006	1	47
16834637	http://www.ktl.fi/expofacts/	30	28	0.93	2006	2006	1	28
16832638	http://bidd.cz3.nus.edu.sg/mhc/	30	28	0.93	2006	2006	1	31
16832355	http://gscan.well.ox.ac.uk	30	28	0.93	2006	2006	1	26
16829773	http://www.tobaccofreenurses.org	30	28	0.93	2006	2006	1	32
16829349	http://www.ecaruca.net	30	28	0.93	2006	2006	1	22
16827924	http://bioinfo.icgeb.res.in/repeats/	30	26	0.87	2006	2006	1	36
16827204	http://www.blackwell-synergy.com	30	28	0.93	2006,2006,2006	2006	3	32
16826725	http://www.registri-tumori.it	30	28	0.93	2006	2006	1	29
16825375	http://spyogenes.mlst.net	30	28	0.93	2006,2005	2005	2	25
16825371	http://ifr48.timone.univ-mrs.fr/MST_BHenselae/mst	30	28	0.93	2006	2006	1	49
16824223	http://www.genopolis.it/	30	28	0.93	2006	2006	1	24
16823900	http://wishart.biology.ualberta.ca/shiftor	30	28	0.93	2006	2006	1	42
16823155	http://www.grid.it	30	28	0.93	2006	2006	1	18
16823139	http://www.biopattern.org	30	28	0.93	2006	2006	1	25
16823135	http://www.biote.ctu-dresden.de/sealife	30	0	0	2006	2006	1	39
16822610	http://www.psa.es/webeng/projects/cadox/index.html	30	30	1	2006	2006	1	50
16821557	http://www.pedseducation.org	30	30	1	2006,2006,2006	2006	3	28
16820507	http://greengenes.lbl.gov	30	30	1	2006	2006	1	25
16820431	http://bioinfo.curie.fr/vamp	30	30	1	2006	2006	1	28
16820430	http://rna.bgsu.edu/ribostral	30	30	1	2006	2006	1	29
16820426	http://carlit.toulouse.inra.fr/MilPaT/MilPat.pl	30	30	1	2006	2006	1	47
16820425	http://pig-pbil.ibcp.fr/magos	30	30	1	2006	2006	1	29
16820423	http://bio301.iis.sinica.edu.tw/~ZooDDDNew/main.php	30	30	1	2006	2006	1	51
16819804	http://www.ig-msk.ru/RNA/kinetics	30	30	1	2006	2006	1	33
16819788	http://monkey.belozersky.msu.ru/CluD/cgi-bin/hftri.pl	30	24	0.8	2006	2006	1	53
16819782	http://htsnp.stanford.edu/FSFS/	30	30	1	2006	2006	1	31
16819779	http://platcom.informatics.indiana.edu/platcom/	30	30	1	2006	2006	1	47
16819713	http://sms.cbi.cnptia.embrapa.br/SMS/pdb_metrics/index.html	30	30	1	2006	2006	1	59
16819069	http://www.survivingsepsis.org	30	30	1	2004	2004	1	30
16817977	http://webclu.bio.wzw.tum.de/prompt/	30	30	1	2006	2006	1	36
16817966	http://genes.cse.wustl.edu/distribution/download_TS.html	30	30	1	2006	2006	1	56
16815562	http://inmednet.com/	30	30	1	2006,2006,2006,2006,2006,2006,2006,2006,2006	2006	9	20
16815056	http://enzyme.ucd.ie/Science/pKa/pKaTool	30	30	1	2007	2007	1	40
16813884	http://www3.utsouthwestern.edu/cancergene/	30	30	1	2006	2006	1	42
16813574	http://rarge.gsc.riken.jp/phenome/	30	30	1	2006	2006	1	34
16813417	http://dx.doi.org/10.1021/ja058357w.	30	30	1	2006	2006	1	36
16813173	http://bioinf.fbb.msu.ru/fwdbck/	30	26	0.87	2006	2006	1	32
16809395	http://chgr.mc.vanderbilt.edu/ritchielab/pMDR	30	30	1	2006	2006	1	45
16809394	http://snpeffect.vib.be	30	30	1	2006	2006	1	23
16809392	http://www.gti.ed.ac.uk/pdqwizard/	30	30	1	2006	2006	1	34
16809391	http://www.irisa.fr/symbiose/DomainOrganizer/	30	30	1	2006	2006	1	45
16809388	http://mammoth.bcm.tmc.edu/traceview/index.html	30	30	1	2006	2006	1	47
16809386	http://bioinformatics.med.yale.edu/pathway-analysis/rf.htm	30	30	1	2006	2006	1	58
16808903	http://202.120.37.186/bioinf/hum	30	30	1	2006	2006	1	32
16808177	http://www.maik.ru	30	30	1	2006,2006,2006,2006,2006,2006,2006,2006,2006,2006,2006,2006,2006,2005,2005,2005,2005,2005,2005,2005,2005,2005,2005,2005,2005,2005,2005,2005,2005,2005,2005,2005,2005,2005,2005,2005,2005,2005,2005,2005,2005,2005,2004,2004,2004,2004,2004,2004,2004,2004,2004,2004,2004,2004,2004,2004,2004,2004,2004,2004,2004,2004,2004,2004,2004,2004,2004,2004,2004,2004,2004,2004,2004,2004,2004,2004,2004,2004,2004,2004…	2002	135	18
16807061	http://www.unifr.ch/plantbio/FiRe/main.html	30	30	1	2006	2006	1	43
16806513	http://inmednet.com/).	30	9	0.3	2006	2006	1	22
16806277	http://202.120.37.186/bioinf/wangsq/service.htm	30	30	1	2006	2006	1	47
16805473	http://www.ispesl.it	30	30	1	2006	2006	1	20
16802685	http://www.pediatricnursing.net	30	30	1	2006	2006	1	31
16801985	http://integrity.prous.com/	30	30	1	2006	2006	1	27
16801625	http://www.acponline.org/college/pressroom/as06/pandemic_policy.pdf	30	30	1	2006	2006	1	67
16801366	http://radiology.rsnajnls.org/cgi/content-embargo/full/2402050648/DC1	30	29	0.97	2006	2006	1	69
16801287	http://EMSCQI.com	30	30	1	2006	2006	1	17
16800766	http://www.2aida.org	30	30	1	2006,2005,2004,2003,2003,2003,2003,2003,2003,2002,2002,2002,2002,2002,2001,2001,2001,2001,2001,2001,2001	2001	21	20
16798795	http://www.uea.ac.uk/	30	30	1	2006	2006	1	21
16798447	http://freeonlinesurveys.com	30	30	1	2006	2006	1	28
16796757	http://bioweb.ensam.inra.fr/spodobase	30	30	1	2006	2006	1	37
16796550	http://www.cs.bgu.ac.il/~meshi	30	30	1	2006,2005	2005	2	30
16794915	http://theory.bio.uu.nl/stan/keratocyte	30	30	1	2006	2006	1	39
16794875	http://ssd1.bme.memphis.edu/icell/	30	30	1	2006,2004	2004	2	34
16793836	http://www.eurohep.net	30	29	0.97	2007	2007	1	22
16793570	http://www.inmednet.com	30	30	1	2006	2006	1	23
16792820	http://bips.u-strasbg.fr/MACSIMS/	30	30	1	2006	2006	1	33
16792816	http://gila.bioengr.uic.edu/lab/larisa/lips.html	30	30	1	2006	2006	1	48
16792813	http://bioinformatics.med.yale.edu/PSMIX	30	30	1	2006	2006	1	40
16792811	http://loschmidt.chemi.muni.cz/caver/	30	30	1	2006	2006	1	37
16792795	http://cgi-www.daimi.au.dk/cgi-chili/phyfi/go	30	30	1	2006	2006	1	45
16792586	http://www.efanet.org/activities/documents/THADEReport.pdf	30	30	1	2006	2006	1	58
16792300	http://ti.arc.nasa.gov/	30	30	1	2006	2006	1	23
16791739	http://www.propka.chem.uiowa.edu	30	0	0	2006	2006	1	32
16791306	http://www.cochrane.org/reviews/en/	30	30	1	2006	2006	1	35
16790841	http://bindr.gdcb.iastate.edu.	30	30	1	2006	2006	1	30
16790775	http://www.oralgen.lanl.gov	30	30	1	2006	2006	1	27
16790046	http://www.genevestigator.ethz.ch	30	30	1	2006,2004	2004	2	33
16789918	http://www.imtech.res.in/raghava/chpredict/	30	28	0.93	2006	2006	1	43
16789913	http://www.g-language.org/	30	30	1	2006,2003	2003	2	26
16789911	http://prodes.toulouse.inra.fr/prodom/xdom/mkdom2.html	30	30	1	2006	2006	1	54
16789908	http://www.hgmd.org/	30	27	0.9	2006	2006	1	20
16789455	http://Reunitetonight.com	30	30	1	2006	2006	1	25
16788168	http://www.biocyc.org/	30	30	1	2006	2006	1	22
16787977	http://www.maths.strath.ac.uk/~aas96106/lock_key.html	30	30	1	2006	2006	1	53
16787976	http://cleaver.sourceforge.net/	30	30	1	2006	2006	1	31
16787975	http://166.111.24.5/webtools/TSSub/index.html	30	0	0	2006	2006	1	45
16787974	http://sbrg2.gist.ac.kr/hcnet	30	14	0.47	2006	2006	1	29
16787973	http://stat.genopole.cnrs.fr/ds/	30	28	0.93	2006	2006	1	32
16787971	http://www.comp.nus.edu.sg/~chenjin/fpfn	30	29	0.97	2006	2006	1	40
16787968	http://www.goat.no	30	30	1	2006	2006	1	18
16787316	http://tubic.tju.edu.cn/sars/	30	30	1	2005,2003,2003	2003	3	29
16785764	http://bioinformatics.uni-muenster.de	30	30	1	2006	2006	1	37
16783638	http://www.mouseibd.florida.scripps.edu	30	15	0.5	2006	2006	1	39
16783631	http://www.decode.com	30	29	0.97	2006	2006	1	21
16783601	http://inka.mssm.edu/~mezei/simulaid/	30	30	1	2006,2006	2006	2	37
16783596	http://www.complex.iastate.edu	30	30	1	2006,2006,2005,2004	2004	4	30
16782824	http://nscdb.bic.physics.iisc.ernet.in	30	29	0.97	2006	2006	1	38
16782726	http://bios.ugr.es/BMapBuilder	30	28	0.93	2006	2006	1	30
16782725	http://www-ra.informatik.uni-tuebingen.de/software/JCell	30	30	1	2006	2006	1	56
16781630	http://www.fungi.com	30	30	1	2006	2006	1	20
16780584	http://array2bio.dcode.org	30	30	1	2006	2006	1	26
16780373	http://bioinfo.iitk.ac.in	30	28	0.93	2006	2006	1	25
16779452	http://Scutwork.com	30	30	1	2005	2005	1	19
16779379	http://www.cancer.gov	30	30	1	2005,2005	2005	2	21
16779326	http://grants.nih.gov/grants/policy/data_sharing	30	30	1	2005	2005	1	48
16779088	http://amrs.iukenya.org	30	6	0.2	2005	2005	1	23
16779025	http://www.prevenperu.org	30	30	1	2005	2005	1	25
16779001	http://www.nchealthinfo.org	30	30	1	2005	2005	1	27
16777907	http://monkshood.colorado.edu/theseus/	30	0	0	2006	2006	1	38
16777905	http://www.stjuderesearch.org/depts/biostats	30	30	1	2006,2005	2005	2	44
16777786	http://www.primercollaboration.com/Tools/tools.html	30	30	1	2006	2006	1	51
16775578	http://www.cdc.gov/mmwr/summary.html	30	30	1	2006,2005	2005	2	36
16775037	http://www.gokind.org/access	30	29	0.97	2006	2006	1	28
16774686	http://wishart.biology.ualberta.ca/proteus	30	30	1	2006	2006	1	42
16773242	http://chem.scu.edu.cn/blast/Pred-GPCR	30	0	0	2006,2005	2005	2	38
16773149	http://www.euro.centre.org/procare/	30	30	1	2004	2004	1	35
16772268	http://biolinfo.org/EST	30	30	1	2007	2007	1	23
16772261	http://www.meduohio.edu/bioinfo/eid/	30	30	1	2006	2006	1	36
16772042	http://www.biovirus.org	30	30	1	2006	2006	1	23
16769687	http://rarge.gsc.riken.jp/rartf/	30	30	1	2005	2005	1	32
16769526	http://nursingworld.org/ancc/magnet.html	30	30	1	2006	2006	1	40
16766562	http://www1.ustc.edu.cn/lab/pcrystal/NetAlign	30	7	0.23	2006	2006	1	45
16766561	http://www.sph.umich.edu/csg/qin/CRC/	30	30	1	2006	2006	1	37
16766560	http://orclinux.creighton.edu/DGM/index.htm	30	0	0	2006	2006	1	43
16766559	http://proteomics.fhcrc.org/	30	30	1	2006	2006	1	28
16766558	http://www.cs.uu.nl/people/rainer/conan.html	30	0	0	2006	2006	1	44
16766557	http://www.bio.usyd.edu.au/jermiin/programs.htm	30	30	1	2006	2006	1	47
16766556	http://www.seas.ucla.edu/~liaoj/download.htm	30	0	0	2006	2006	1	44
16766553	http://genome.fli-leibniz.de/software.html	30	30	1	2006	2006	1	42
16766552	http://cagrid-browser.nci.nih.gov	30	29	0.97	2006	2006	1	33
16766551	http://www.unil.ch/cig/page7858.html	30	29	0.97	2006	2006	1	36
16765605	http://protevo.eb.tuebingen.mpg.de/iMolTalk	30	30	1	2006	2006	1	43
16765474	http://www.biocyb.cs.ucla.edu	30	30	1	2006	2006	1	29
16764543	http://spi.mdanderson.org/tfo	30	29	0.97	2006	2006	1	29
16764351	http://www.multiplesclerosisjournal.com	30	26	0.87	2006	2006	1	39
16763610	http://www.wiley.co.uk/genetherapy/clinical/	30	28	0.93	2006	2006	1	44
16762979	http://www.cbs.dtu.dk/services/NetGlycate-1.0	30	30	1	2006	2006	1	45
16762054	http://genesis.UGent.be/cell_motility	30	30	1	2006	2006	1	37
16762047	http://www.thebiogrid.org	30	28	0.93	2006,2006	2006	2	25
16761921	http://www.fsa-blast.org/	30	30	1	2006	2006	1	25
16759379	http://www.boseinst.ernet.in/resources/bioinfo/stag.html	30	28	0.93	2006	2006	1	56
16759357	http://www.sosort.org/meetings.php	30	30	1	2006	2006	1	34
16759333	http://www.zi-mannheim/psychopharmacology.de	30	0	0	2006	2006	1	44
16759266	http://www.tonsil-audit.org/documents/information_leaflet.pdf	30	0	0	2006	2006	1	61
16758867	http://rsb.info.nih.gov./ij/	30	30	1	2006	2006	1	28
16758447	http://www.RoyanProteomics.ir	30	30	1	2006	2006	1	29
16758113	http://www.transurvey.org	30	30	1	2006	2006	1	25
16757617	http://test1.mlst.net/	30	30	1	2006	2006	1	22
16756682	http://www.primate.or.kr/line	30	30	1	2006	2006	1	29
16756435	http://www.HomeNetToo.org	30	30	1	2006	2006	1	25
16755507	http://www.geneontology.org/	30	29	0.97	2006,2005,2001	2001	3	28
16755505	http://www.vision.ime.usp.br/~rvencio/BayBoots	30	30	1	2006	2006	1	46
16755503	http://www.dbbm.fiocruz.br/GenoMycDB	30	30	1	2006	2006	1	36
16755501	http://www.r-project.org	30	30	1	2006,2007,2006,2006,2005,2005	2005	6	24
16754174	http://WebSurg.com	30	30	1	2005	2005	1	18
16754050	http://www.websurg.com	30	30	1	2002	2002	1	22
16753058	http://bovineqtl.tamu.edu	30	30	1	2006	2006	1	25
16753052	http://dbkgroup.org/memo/	30	30	1	2006	2006	1	25
16749925	http://protinfo.compbio.washington.edu/fssa	30	30	1	2006	2006	1	43
16741264	http://obesitygene.pbrc.edu	30	30	1	2006,2005,2004,2003	2003	4	27
16741236	http://proteomics.arizona.edu/toolbox.html	30	30	1	2006	2006	1	42
16740923	http://www.ncbi.nlm.nih.gov/Complete_Genomes/RRcensus.html	30	30	1	2006	2006	1	58
16740623	http://prober.cshl.edu	30	30	1	2006	2006	1	22
16739513	http://www.internationalschoolhealt.org	30	0	0	2005	2005	1	39
16738554	http://ecoli.aist-nara.ac.jp/	30	30	1	2006	2006	1	29
16738133	http://salilab.org/pibase	30	30	1	2006,2005	2005	2	25
16737546	http://www.cottonssr.org	30	30	1	2006	2006	1	24
16737543	http://www.bioinformatics.ucla.edu/HIV	30	30	1	2006,2004	2004	2	38
16736408	http://www.era-edta.org/era-courses.asp	30	0	0	2006	2006	1	39
16734063	http://www.nadya-senpe.com	30	29	0.97	2006,2006,2005,2005,2004,2003,2002	2002	7	26
16731967	http://opm.phar.umich.edu/	30	30	1	2006	2006	1	26
16731697	http://pinguin.biologie.uni-jena.de/bioinformatik/networks/index.html	30	30	1	2006	2006	1	69
16731696	http://ibivu.cs.vu.nl/programs/acewww/	30	28	0.93	2006	2006	1	38
16731694	http://www.science.uva.nl/research/scs/CellMath/GMP	30	30	1	2006	2006	1	51
16731044	http://www.biosino.org/Oglyc	30	7	0.23	2006	2006	1	28
16730691	http://schorlab.berkeley.edu	30	30	1	2007	2007	1	28
16730252	http://www.cscc.ca	30	30	1	2006	2006	1	18
16729895	http://www.pathogenomics.ca/ortholuge/	30	30	1	2006	2006	1	38
16729214	http://www.ensembl.org	30	30	1	2006,2004,2004,2004,2002,2002	2002	6	22
16723971	http://www.cdc.gov/travel	30	30	1	2006,2005,2004,2003	2003	4	25
16723008	http://www.cs.columbia.edu/compbio/robust-geneclass	30	30	1	2006	2006	1	51
16723006	http://www.pepdist.cs.huji.ac.il	30	30	1	2006	2006	1	32
16722779	http://129.43.22.27/WebaCGH/welcome.htm	30	30	1	2006	2006	1	39
16722778	http://shelob.cs.iupui.edu:18081/oligomatch.php	30	0	0	2006	2006	1	47
16722776	http://www.ramedis.de	30	30	1	2006	2006	1	21
16722775	http://surya.bic.nus.edu.sg/mpidt	30	29	0.97	2006	2006	1	33
16722774	http://edith.cse.nsysu.edu.tw/new/software/MultiPrimer.htm	30	30	1	2006	2006	1	58
16720866	http://radiology.rsnajnls.org/cgi/content/full/2401040018/DC1	30	30	1	2006	2006	1	61
16720586	http://pprowler.itee.uq.edu.au/sspred/	30	30	1	2006	2006	1	38
16720584	http://bioinfo.iconcologia.net/SNPstats	30	29	0.97	2006	2006	1	39
16719391	http://www.imm.ki.se/CYPalleles/	30	29	0.97	2006,2002	2002	2	32
16717070	http://www.phylo.unm.edu/~morin/	30	29	0.97	2006	2006	1	32
16716215	http://bioinfo.curie.fr/projects/manor	30	29	0.97	2006	2006	1	38
16716047	http://viro08.tiho-hannover.de	30	29	0.97	2006	2006	1	30
16715307	http://www.memdoc.org	30	29	0.97	2006,2005	2005	2	21
16712337	http://www.jpl.nasa.gov/missions/mer/images.cfm?id=701	30	29	0.97	2006	2006	1	54
16711771	http://abcis.cbs.cnrs.fr/craack	30	29	0.97	2006	2006	1	31
16711768	http://www.jenner.ac.uk/AntiJen	30	29	0.97	2006,2005	2005	2	31
16711717	http://www.blueobelisk.org/	30	29	0.97	2006	2006	1	27
16711715	http://cse-online.net	30	29	0.97	2006	2006	1	21
16711714	http://emalaria.soton.ac.uk/	30	28	0.93	2006	2006	1	28
16709591	http://eh3.uc.edu/gimm	30	29	0.97	2006	2006	1	22
16709590	http://myamagu.dent.kyushu-u.ac.jp/bioinformatics/trfma/index.html	30	29	0.97	2006	2006	1	66
16709588	http://www.broad.mit.edu/annotation/argo/	30	29	0.97	2006	2006	1	41
16709587	http://www.bioinf.uni-freiburg.de?Subpages/software.html	30	0	0	2006	2006	1	56
16709586	http://projects.villa-bosch.de/bcb/sbml/	30	30	1	2006	2006	1	40
16709585	http://www.broad.mit.edu/genepattern	30	30	1	2006	2006	1	36
16709248	http://www.eecs.case.edu/~jxl175/HapMiner.html	30	30	1	2006	2006	1	46
16708998	http://www.cheminformatics.org/diversity	30	27	0.9	2006	2006	1	40
16708776	http://www.statistik.unidortmund.de/de/content/einrichtungen/lehrstuehle/personen/jung.html	30	0	0	2006	2006	1	91
16707970	http://EMBASE.com	30	26	0.87	2006	2006	1	17
16707020	http://www.angaged.bio.uci.edu	30	30	1	2006	2006	1	30
16706918	http://sputnik.btk.fi/project?name=swine	30	2	0.07	2006	2006	1	40
16706721	http://www.aber.ac.uk/compsci/Research/bio/dss/yeast.ss.mips/	30	30	1	2006	2006	1	61
16706720	http://www.comp.nus.edu.sg/~bioinfo/LGSFAligner/	30	30	1	2006	2006	1	48
16706716	http://distill.ucd.ie/	30	30	1	2006	2006	1	22
16705699	http://www.goldenhelix.org/cypriot	30	30	1	2006	2006	1	34
16705012	http://cgl.imim.es/fcp	30	30	1	2006	2006	1	22
16705011	http://bmm.cancerresearchuk.org/~offman01/populus.html	30	30	1	2006	2006	1	54
16704916	http://www.ncbi.nlm.nih.gov/entrez/query.fcgi?DB=pubmed	30	30	1	2006	2006	1	55
16704179	http://www.ustransplant.org	30	30	1	2006	2006	1	27
16703363	http://www.genomics.hawaii.edu/papaya/BES	30	29	0.97	2006	2006	1	41
16702179	http://www.shieldstudy.co.uk	30	30	1	2006,2005	2005	2	28
16700920	http://genie.dartmouth.edu/prism	30	30	1	2006	2006	1	32
16700641	http://www.hystersisters.com:	30	30	1	2006	2006	1	29
16699921	http://www.wellesley.edu/Physics/Rberg/logochip/	30	30	1	2006,2006	2006	2	48
16699879	http://data.ninds.nih.gov/Gainer/Publications	30	30	1	2006	2006	1	45
16699576	http://cpndb.cbr.nrc.ca	30	30	1	2006,2004	2004	2	23
16690910	http://www.vgb.ucl.ac.uk/starn.shtml	30	30	1	2006	2006	1	36
16690634	http://www.scarna.org/	30	30	1	2006	2006	1	22
16689702	http://bioinformatics.biol.uoa.gr/PredSL/	30	30	1	2006	2006	1	41
16689701	http://www.imtech.res.in/raghava/vicmpred/	30	28	0.93	2006	2006	1	42
16686952	http://bbc.botany.utoronto.ca/capsid	30	30	1	2006	2006	1	36
16686884	http://www.ADGAPSTUDY.uc.edu	30	30	1	2006	2006	1	28
16686272	http://www.nap.edu/catalog/10264.html	30	30	1	2005	2005	1	37
16685334	http://scholar.google.com	30	30	1	2006	2006	1	25
16684352	http://www.uvigo.es/webs/c03/webc03/XENETICA/XB2/JMsoft.htm	30	30	1	2006	2006	1	59
16684009	http://www.rbdd.org	30	30	1	2006	2006	1	19
16683023	http://www.biozentrum.unibas.ch/personal/nimwegen/cgi-bin/spa.cgi	30	30	1	2006	2006	1	65
16683015	http://www.cisreg.ca	30	30	1	2006	2006	1	20
16682823	http://www.patome.net	30	30	1	2006	2006	1	21
16682449	http://csbl.bmb.uga.edu/uber	30	30	1	2006	2006	1	28
16682424	http://www.cran.r-project.org	30	30	1	2006	2006	1	29
16682423	http://babylone.ulb.ac.be/Prelude_and_Fugue	30	30	1	2006	2006	1	43
16682422	http://pbil.univ-lyon1.fr/software/HoSeqI/	30	30	1	2006	2006	1	42
16682421	http://www.pht.uni-koeln.de	30	30	1	2006	2006	1	27
16679523	http://www.biocristalografia.df.ibilce.unesp.br/tools/	30	29	0.97	2006	2006	1	54
16679334	http://www.biomath.ucla.edu/msuchard/bali-phy	30	30	1	2006	2006	1	45
16675556	http://discover.nci.nih.gov/min	30	0	0	2006	2006	1	31
16675512	http://ctd.mdibl.org/	30	30	1	2006	2006	1	21
16673358	http://www.wernersyndrome.org	30	30	1	2006	2006	1	29
16673084	http://link.springer.de/	30	30	1	2006	2006	1	24
16672261	http://www.QueryChem.com	30	30	1	2006	2006	1	24
16672259	http://www.knotplot.com/download	30	30	1	2006	2006	1	32
16672258	http://202.120.37.186/bioinf/fold/PFP-Pred.htm	30	30	1	2006	2006	1	46
16672257	http://www.bioinformatics.sussex.ac.uk/SHARP2	30	30	1	2006	2006	1	45
16672256	http://contraintes.inria.fr/BIOCHAM/	30	30	1	2006	2006	1	36
16672074	http://www.arb-home.de	30	30	1	2006,2005	2005	2	22
16671947	http://www.ncbi.nlm.nih.gov/projects/mhc	30	30	1	2006	2006	1	40
16671107	http://med.stanford.edu/epidemiology/statisticalSoftware/weightedKAC	30	30	1	2006	2006	1	68
16671097	http://genome.uiowa.edu/pseudogenes	30	29	0.97	2006	2006	1	35
16670029	http://klab.med.wayne.edu/kspmm/	30	30	1	2006	2006	1	32
16652332	http://www.ikmb.uni-kiel.de/genomizer	30	30	1	2006	2006	1	37
16652069	http://www.iwantthekit.org	30	30	1	2006	2006	1	26
16650809	http://www.cbb.yale.edu.	30	30	1	2007	2007	1	24
16648984	http://www.schlaganfallnetz.de	30	30	1	2006	2006	1	30
16648803	http://bioinfo.au.tsinghua.edu.cn/dbNEIweb/	30	29	0.97	2006	2006	1	43
16647798	http://bioinformatics.cm-uj.krakow.pl/earlystage	30	30	1	2006	2006	1	48
16646969	http://fiehnlab.ucdavis.edu	30	30	1	2006	2006	1	27
16646860	http://www.math.uu.se/staff/pages/?uname=ingrid	30	30	1	2005	2005	1	47
16646832	http://wwwchg.duhs.duke.edu/software	30	30	1	2005,2005	2005	2	36
16646814	http://meyerson.dfci.harvard.edu/~tl974/tagAnalysis	30	0	0	2004	2004	1	51
16646795	http://www.biostat.harvard.edu/~clange/default.htm	30	30	1	2004	2004	1	50
16646788	http://www.rulequest.com	30	30	1	2004	2004	1	24
16646388	http://www.scienceinthebox.com	30	30	1	2006	2006	1	30
16645199	http://jmd.amjpathol.org	30	30	1	2006	2006	1	24
16644789	http://cg1.iis.sinica.edu.tw/~TFBSfinder/	30	30	1	2006	2006	1	41
16644788	http://www.igb.uci.edu/servers/servers.html	30	30	1	2006,2006,2005	2005	3	43
16643673	http://www.ibms.sinica.edu.tw/%7Ecsjfann/first%20flow/pda.htm	30	30	1	2006	2006	1	61
16643672	http://genestamp.sinica.edu.tw/virus/index.htm	30	30	1	2006	2006	1	46
16643669	http://www.uni-muenster.de/Bioinformatics/services/treesim/	30	30	1	2006	2006	1	59
16643283	http://www.locate.imb.uq.edu.au	30	0	0	2006	2006	1	31
16642032	http://www.nanea.dk/cytokinesnps/	30	30	1	2006	2006	1	33
16641396	http://Controlledtrials.com	30	0	0	2006	2006	1	27
16640789	http://jcolorgrid.ucsf.edu	30	30	1	2006	2006	1	26
16640788	http://imgt.cines.fr/GeneInfo	30	30	1	2006,2004	2004	2	29
16640654	http://www.ICDNS.org	30	30	1	2006	2006	1	20
16640487	http://www.vrpain.com	30	29	0.97	2006,2003,2004,2003,2002,2001	2001	6	21
16639720	http://www.pami.sjtu.edu.cn/people/hbshen	30	30	1	2006,2005	2005	2	41
16639701	http://dbms104.csie.ncu.edu.tw/approximatelyprotein/NEW2/	30	0	0	2006	2006	1	57
16638151	http://ping.chip.org/genepinghtml	30	30	1	2006	2006	1	33
16637455	http://www.thrombosis.cz	30	30	1	2006	2006	1	24
16637148	http://www.lcacenter.org/InLCA-LCM03/index.html	30	30	1	2005	2005	1	47
16635264	http://www.cbs.dtu.dk/services/BepiPred	30	30	1	2006	2006	1	39
16635119	http://www.dipex.org	30	30	1	2006	2006	1	20
16634043	http://www.uhnresearch.ca/labs/tillier/	30	30	1	2006	2006	1	39
16632671	http://www.f1000medicine.com	30	30	1	2006	2006	1	28
16632598	http://www.plantgdb.org/ASIP	30	30	1	2006	2006	1	28
16632515	http://biosun1.harvard.edu/complab/batch/	30	30	1	2007	2007	1	41
16632493	http://www.zbh.uni-hamburg.de/poseview	30	30	1	2006	2006	1	38
16632491	http://www.birc.au.dk/~mailund/GeneRecon	30	30	1	2006	2006	1	40
16630549	http://thr.cit.nih.gov/molbio/hla_bind/	30	30	1	2006	2006	1	39
16630347	http://centibin.ipk-gatersleben.de/	30	30	1	2006	2006	1	35
16630345	http://www.brightstudy.ac.uk/das_help.html	30	30	1	2006	2006	1	42
16629812	http://www.unil.ch/dee/page7010_en.html#1	30	29	0.97	2006	2006	1	41
16629600	http://www.sisna.org	30	30	1	2006	2006	1	20
16629305	http://www.goeritz.net/brmic	30	28	0.93	2005	2005	1	28
16629300	http://www.maccs.mq.edu.au/-colin/B-Pal	30	0	0	2005	2005	1	39
16628643	http://interscience.wiley.com/jpages/0270-9139/suppmat/index.html	30	29	0.97	2006,2006,2005,2005,2005,2005,2005,2004,2004,2004,2004,2004,2004,2004,2004,2004,2004	2004	17	65
16628639	http://s2as02.genes.nig.ac.jp	30	29	0.97	2006,2002	2002	2	29
16628636	http://interscience.wiley.com/jpages/0270-9139/	30	29	0.97	2006	2006	1	47
16628299	http://www.clinicaltrialsgov/show/NCT00227331	30	0	0	2006	2006	1	45
16626500	http://gln.ibms.sinica.edu.tw/product/HMDEG/EST/index.php	30	30	1	2006	2006	1	57
16626334	http://www.riscalw.uni-hd.de	30	30	1	2006	2006	1	28
16625626	http://www.fda.gov/cdrh/LASIK/lasers.htm	30	30	1	2006	2006	1	40
16624451	http://www.hesa.ac.uk	30	30	1	2007	2007	1	21
16624322	http://www.who.int/mental_health/neurology/	30	30	1	2006	2006	1	43
16623936	http://bioinformatics.well.ox.ac.uk/project-igs.shtml	30	30	1	2006	2006	1	53
16623895	http://www.arabidopsis.leeds.ac.uk/ACT/	30	30	1	2006	2006	1	39
16623749	http://www.ibest.uidaho.edu/tools/trflp_stats/index.php	30	30	1	2006	2006	1	55
16619932	http://www.celebratesafely.com.au	30	30	1	2006	2006	1	33
16619860	http://www.ahec.hawaii.edu	30	30	1	2006	2006	1	26
16619408	http://www.registher.com	30	0	0	2006	2006	1	24
16619105	http://www.cochrane.de/cochrane/sadtdoc1.htm	30	0	0	2006	2006	1	44
16618796	http://discover.nci.nih.gov/pommier/pommier.htm	30	30	1	2006	2006	1	47
16618790	http://www.americanheart.org	30	29	0.97	2006	2006	1	28
16618368	http://www.ist.temple.edu/disprot/predictorVSL2.php	30	30	1	2006	2006	1	51
16617798	http://goldfoil.org	30	30	1	2006	2006	1	19
16617590	http://www.dzs.hr/Eng/Census/census2001.htm	30	0	0	2006	2006	1	43
16617091	http://aztec.stanford.edu/gfp/	30	15	0.5	2006	2006	1	30
16614006	http://www.novartis.com	30	30	1	2006	2006	1	23
16613910	http://defiant.i2r.a-star.edu.sg/projects/BayesPromoter/	30	30	1	2006	2006	1	56
16613905	http://cvtree.cbi.pku.edu.cn	30	30	1	2006,2004	2004	2	28
16613834	http://cran.r-project.org	30	30	1	2007	2007	1	25
16613602	http://bioinformatics.biol.rug.nl/websoftware/simage	30	30	1	2006	2006	1	52
16612804	http://pcddb.cryst.bbk.ac.uk	30	30	1	2006	2006	1	28
16612109	http://www.gestation.net	30	30	1	2006	2006	1	24
16611487	http://genepi.qimr.edu.au/general/daleN/ZygProb/	30	29	0.97	2006	2006	1	48
16611391	http://www.nal.usda.gov	30	30	1	2006	2006	1	23
16610139	http://sege.ntu.edu.sg/wester/ugenome	30	30	1	2005	2005	1	37
16610138	http://www.progenebio.in/DoD/DoD.htm	30	30	1	2005	2005	1	36
16610137	http://www.iastate.edu/chickmap	30	0	0	2005	2005	1	31
16609715	http://www.engr.utexas.edu/ethics/primeModules.cfm	30	30	1	2006	2006	1	50
16609636	http://www.orpha.net	30	30	1	2006	2006	1	20
16608522	http://phigs.org	30	30	1	2006	2006	1	16
16606684	http://www.bioforscher.de/mptv.htm/	30	0	0	2006	2006	1	35
16604698	http://www.nea.fr/html/databank/	30	30	1	2005	2005	1	32
16603075	http://proteome.wayne.edu/PIMdb.html	30	30	1	2006	2006	1	36
16603068	http://web.kuicr.kyoto-u.ac.jp/~ced	30	30	1	2006	2006	1	35
16602686	http://theory.med.buffalo.edu/MC2	30	0	0	2006	2006	1	33
16600070	http://www.nc3rs.org.uk/GAmice	30	28	0.93	2006	2006	1	30
16600027	http://discover.nci.nih.gov/abminer	30	28	0.93	2006	2006	1	35
16597823	http://www.bactregulators.org	30	28	0.93	2006,2005,2004	2004	3	29
16597342	http://www.cs.cmu.edu/~jernst/stem	30	28	0.93	2006	2006	1	34
16597327	http://bioinformatics.biol.uoa.gr/HMM-TM	30	28	0.93	2006	2006	1	40
16597254	http://www.cs.ucsd.edu/users/vibansal/RecBounds/	30	28	0.93	2006	2006	1	48
16597242	http://faculty.cs.tamu.edu/shsze/psalign	30	28	0.93	2006	2006	1	40
16596747	http://www.nesys.uio.no/	30	28	0.93	2006	2006	1	24
16596450	http://www.mousetracs.sourceforge.net	30	0	0	2006	2006	1	37
16595562	http://ural.wustl.edu/software.html	30	30	1	2006	2006	1	35
16595561	http://www.pnl.gov/statistics/ProMAT	30	30	1	2006	2006	1	36
16595558	http://biozon.org/tools/expression/	30	30	1	2006	2006	1	35
16595019	http://www.bbu.cf.ac.uk/html/research/biostats.htm	30	30	1	2006	2006	1	50
16594991	http://kimura.univ-montp2.fr/BioPP	30	30	1	2006	2006	1	34
16594979	http://www.genenetwork.org/	30	30	1	2006	2006	1	27
16594963	http://www.casper.organ.su.se/ECODAB/	30	30	1	2006	2006	1	37
16586411	http://www.snpforid.org	30	30	1	2006	2006	1	23
16586067	http://snpper.chip.org	30	30	1	2006	2006	1	22
16585762	http://theseed.uchicago.edu/FIG/index.cgi	30	30	1	2006	2006	1	41
16585737	http://www.mrc-lmb.cam.ac.uk/genomes/dolop/	30	30	1	2006	2006	1	43
16584563	http://bioinformatics.org/ebbie/	30	27	0.9	2006	2006	1	32
16584315	http://www.ou.edu/microarray/	30	30	1	2006	2006	1	29
16583346	http://www.ab-server.de	30	30	1	2006	2006	1	23
16582432	http://www.potatogenome.net	30	30	1	2006	2006	1	27
16580853	http://theory.chem.umn.edu/QCRNA	30	30	1	2006	2006	1	32
16580733	http://neuroscope.sourceforce.net	30	29	0.97	2006	2006	1	33
16579262	http://www.cokergroup.com	30	30	1	2006	2006	1	25
16575917	http://www.siv-virologia.it	30	30	1	2006,2005	2005	2	27
16575691	http://www.fh-hus.org	30	30	1	2006	2006	1	21
16575177	http://www.mgu.har.mrc.ac.uk/research/imprinting	30	30	1	2006	2006	1	48
16574696	http://sbml.org/software/sbmltoolbox	30	30	1	2006	2006	1	36
16573808	http://distill.ucd.ie	30	30	1	2006	2006	1	21
16571364	http://www.nlnac.org/	30	30	1	2006	2006	1	21
16569747	http://www.saem.org	30	27	0.9	2006	2006	1	19
16569739	http://www.rcsb.org	30	30	1	2006	2006	1	19
16569235	http://gaggle.systemsbiology.net	30	30	1	2006	2006	1	32
16568543	http://bioinfo.life.nthu.edu.tw/rma/	30	30	1	2006	2006	1	36
16568445	http://lcg.rit.albany.edu/dp-bind/	30	30	1	2006	2006	1	34
16566162	http://soils.usda.gov/technical/classification/taxonomy/	30	30	1	2006	2006	1	56
16566146	http://chess.ensmp.fr/	30	30	1	2006	2006	1	22
16565402	http://www.expasy.org.spdvbv/	30	0	0	2006	2006	1	29
16564689	http://www.eanm.org	30	30	1	2006	2006	1	19
16564579	http://microb230.med.upenn.edu/tutorials/wangTutorial	30	30	1	2006	2006	1	53
16564176	http://www.cemes.fr~eelsdb	30	0	0	2006	2006	1	26
16564037	http://www.casper.organ.su.se/casper	30	30	1	2006	2006	1	36
16563004	http://www.bioinformatics.leeds.ac.uk/sb/	30	30	1	2006	2006	1	41
16563002	http://bioinfo-pharma.u-strasbg.fr/scPDB/	30	28	0.93	2006	2006	1	41
16562361	http://www.cebm.net/levels_of_evidence.asp#levels	30	30	1	2006	2006	1	49
16562352	http://gmein.uib.es/bioinformatica/statistics	30	30	1	2005	2005	1	45
16556303	http://www.ebi.ac.uk/atd/	30	30	1	2006	2006	1	25
16554692	http://sonweb.unc.edu/sandbar	30	30	1	2006	2006	1	29
16554550	http://cogburn.dbi.udel.edu	30	30	1	2006	2006	1	27
16552451	http://www.Feoonline.com	30	30	1	2006	2006	1	24
16551664	http://www.tik.ee.ethz.ch/sop/bicat	30	30	1	2006	2006	1	35
16551662	http://xqtav.sourceforge.net/	30	30	1	2006	2006	1	29
16551660	http://www.ebi.ac.uk/uniprot/unisave	30	30	1	2006	2006	1	36
16551659	http://drtf.cbi.pku.edu.cn	30	30	1	2006	2006	1	26
16551601	http://biocompute.bmi.ac.cn/transcriptome/index.htm	30	29	0.97	2006	2006	1	51
16551425	http://www.dh.gov.uk/error_page	30	0	0	2006	2006	1	31
16551372	http://www.SNPs3D.org	30	2	0.07	2006	2006	1	21
16550739	http://rsb.info.nih.gov/ij/	30	2	0.07	2006,2005	2005	2	27
16550546	http://liweilab.genetics.ac.cn/HPSD/	30	2	0.07	2006	2006	1	36
16549612	http://radiology.seattlechildrens.org/teaching/pediatricbrainatlas	30	2	0.07	2006	2006	1	66
16549543	http://stemcells.nih.gov/info/basics	30	2	0.07	2006	2006	1	36
16549020	http://genius.embnet.dkfz-heidelberg.de/menu/biounit/open-husar	30	2	0.07	2006	2006	1	63
16549014	http://www.ogic.ca/p2g	30	3	0.1	2006	2006	1	22
16546214	http://www.alcoholfree.info	30	3	0.1	2006	2006	1	27
16545123	http://epitope.liai.org:8080/tools/population	30	3	0.1	2006	2006	1	45
16545112	http://smid.blueprint.org	30	0	0	2006	2006	1	25
16544368	http://www.brainresource.com	30	30	1	2006	2006	1	28
16544289	http://www.cbs.dtu.dk/cellcycle/	30	30	1	2006	2006	1	32
16543413	http://oilseedproteomics.missouri.edu	30	30	1	2006,2005	2005	2	37
16543405	http://gris.ulb.ac.be/	30	30	1	2006	2006	1	22
16543274	http://www.bio.indiana.edu/~hahnlab/Software.html	30	30	1	2006	2006	1	49
16542452	http://dkfz.de/mga2/3of5/3of5.html	30	0	0	2006	2006	1	34
16542421	http://bioverse.compbio.washington.edu/integrator	30	30	1	2006	2006	1	49
16540274	http://www.cstl.nist.gov/biotech/strbase/	30	30	1	2007	2007	1	41
16539920	http://www.aeped.es	30	30	1	2006	2006	1	19
16539733	http://www.era7.com/ExtraTrain/	30	28	0.93	2006	2006	1	31
16539540	http://www.uni-muenster.de/Bioinformatics/services/biotool2web/	30	30	1	2006	2006	1	63
16539539	http://www.jenner.ac.uk/MHCPred/	30	30	1	2006	2006	1	32
16539538	http://creativecommons.org/licenses/by-nc-nd/2.0/	30	29	0.97	2006	2006	1	49
16539537	http://nin.crg.es/cgi-binf/AMargeWeb.cgi	30	29	0.97	2006	2006	1	40
16539536	http://hugroup.cems.umn.edu/Research/Genomics/Timeview/timeview.htm	30	30	1	2006	2006	1	67
16538947	http://www.creighton.edu/hutchens/church_travel.html	30	30	1	2006	2006	1	52
16533404	http://www.cse.wustl.edu/~yanni/mandala/	30	30	1	2006	2006	1	40
16533403	http://bioinformatics.org/project/?group_id=546	30	27	0.9	2006	2006	1	47
16532524	http://www.ncl.ac.uk/cvs/	30	12	0.4	2006	2006	1	25
16532156	http://www.scielo.cl	30	29	0.97	2006,2004,2002,2001,2001	2001	5	20
16531494	http://wmd.weigelworld.org	30	30	1	2006	2006	1	26
16531083	http://www.plexdb.org	30	30	1	2006	2006	1	21
16529344	http://www.pharmacyaccess.learnsomething.com	30	30	1	2006	2006	1	44
16528255	http://www.stanford.edu/~twmeyer/	30	30	1	2006	2006	1	33
16527908	http://www.aahanet.org	30	30	1	2006,2001	2001	2	22
16526955	http://www.sblest.org/	30	30	1	2006	2006	1	22
16526044	http://symatlas.gnf.org	30	30	1	2006	2006	1	23
16524982	http://Arabidopsis.med.ohio-state.edu	30	30	1	2006	2006	1	37
16524979	http://www.ClinicalTrials.gov	30	30	1	2006	2006	1	29
16524832	http://www.sbg.bio.ic.ac.uk	30	30	1	2006,2002	2002	2	27
16524667	http://www.cancer.gov/search/clinical_trials	30	30	1	2006	2006	1	44
16524459	http://www2.cbm.uam.es:8080/lmenendez/DR_SEQAN.zip	30	30	1	2006	2006	1	50
16523696	http://www.cardio.ru\labgen\RZ_e.html	30	0	0	2006	2006	1	37
16522791	http://www.sbc.su.se/~bjorn/ProQ/	30	29	0.97	2006	2006	1	33
16522644	http://agvgd.iarc.fr	30	30	1	2006	2006	1	20
16521397	http://www.uhkt.cz/lab_a_vysetreni/nr	30	0	0	2006	2006	1	37
16520691	http://www.nctsn.org	30	30	1	2006	2006	1	20
16520452	http://clinicaltrials.gov/show/NCT00122395	30	30	1	2006	2006	1	42
16519817	http://vanted.ipk-gatersleben.de	30	30	1	2006	2006	1	32
16519798	http://subviral.med.uottawa.ca	30	30	1	2006	2006	1	30
16519683	http://www.ifm.liu.se/bioinfo	30	29	0.97	2006	2006	1	29
16518876	http://www.bioinfo.no/software/spectrumquality	30	30	1	2006	2006	1	46
16517353	http://www.hanger.com	30	30	1	2006	2006	1	21
16515706	http://biozon.org/tools/est/	30	30	1	2006	2006	1	28
16513570	http://www.visible-orbit.org	30	30	1	2006	2006	1	28
16513334	http://www.godatabase.org	30	29	0.97	2006	2006	1	25
16512959	http://www.iarc.fr/epic/	30	30	1	2006	2006	1	24
16512892	http://www.scowlp.org	30	30	1	2006	2006	1	21
16512256	http://www.aoac.org.	30	30	1	2006	2006	1	20
16512061	http://www.unisdr.org	30	30	1	2005	2005	1	21
16511889	http://www.preger.org	30	30	1	2006	2006	1	21
16511833	http://falcon.roswellpark.org:9090	30	30	1	2006	2006	1	34
16510918	http://www.epidata.dk	30	30	1	2006	2006	1	21
16510852	http://genemerge.bioteam.net/SSClust.html	30	30	1	2006	2006	1	41
16510498	http://sbi.imim.es/piana	30	30	1	2006	2006	1	24
16509966	http://www.flychip.org.uk/SimArray/	30	30	1	2006	2006	1	35
16509388	http://WebMD.com	30	30	1	2006	2006	1	16
16508960	http://xpdb.nist.gov/hivsdb/hivsdb.html	30	30	1	2006	2006	1	39
16507920	http://www.epa.gov/iris/subst/0070.htm	30	30	1	2006	2006	1	38
16507661	http://www.wma.net/e/ethicsunit/pdf/manual/ethics_manual.pdf	30	30	1	2006	2006	1	60
16507138	http://variant.imb.uq.edu.au	30	30	1	2006	2006	1	28
16507094	http://www.ebi.ac.uk/ontology-lookup/	30	29	0.97	2006	2006	1	37
16506242	http://capri.ebi.ac.uk	30	30	1	2006	2006	1	22
16505963	http://www.lerner.ccf.org/moleccard/qin/	30	30	1	2006	2006	1	40
16505871	http://www.dips.no	30	30	1	2006	2006	1	18
16505624	http://www.subi.ru/RHTR	30	30	1	2006	2006	1	23
16504085	http://blasto.iq.usp.br/~tkoide/BayGO	30	29	0.97	2006	2006	1	37
16504041	http://websp.lime.ki.se	30	30	1	2006	2006	1	23
16504016	http://phosphoreg.imb.uq.edu.au	30	30	1	2006	2006	1	31
16503968	http://bio.kuas.edu.tw/snp-rflp/	30	30	1	2006	2006	1	32
16503967	http://www.ogic.ca/projects/phyloview/	30	30	1	2006	2006	1	38
16502673	http://www.uclan.ac.uk/sonic	30	30	1	2006	2006	1	28
16501956	http://www.ars.usda.gov/ba/bhnrc/ndl	30	29	0.97	2006	2006	1	36
16501061	http://uio.mbl.edu/NomenclatorZoologicus/	30	30	1	2006	2006	1	41
16500940	http://alterna.cbrc.jp/	30	30	1	2006	2006	1	23
16500939	http://www.zbit.uni-tuebingen.de/pas/mayday	30	30	1	2006	2006	1	43
16500938	http://ginger.ucdavis.edu/paloverde/paloverde.html	30	30	1	2006	2006	1	50
16500937	http://genome.ucsc.edu	30	30	1	2006,2006,2005,2004,2003,2002,2002	2002	7	22
16500935	http://mapsp.ifg.uni-muenster.de/	30	30	1	2006	2006	1	33
16500934	http://bio.chip.org/start/	30	30	1	2006	2006	1	26
16500933	http://www.cmb.usc.edu/people/valouev/	30	30	1	2006	2006	1	38
16499625	http://www-abcdb.biotoul.fr	30	30	1	2006	2006	1	27
16496796	http://www.anzsbt.org.au/publications	30	30	1	2005	2005	1	37
16496282	http://www.mpi-cbg.de/tracepilot	30	30	1	2006	2006	1	32
16493445	http://www.cmbi.ru.nl/MimMiner/	30	30	1	2006	2006	1	31
16492941	http://jn.physiology.org/cgi/reprint/30/5/1138	30	30	1	2006	2006	1	46
16492684	http://www.maths.usyd.edu.au/u/johnr/testsym/	30	30	1	2006	2006	1	45
16489747	http://sfld.rbvi.ucsf.edu	30	30	1	2006,2005	2005	2	25
16489417	http://www.biostat.harvard.edu/robins/research.html	30	7	0.23	2006	2006	1	51
16489249	http://www.cryst.ehu.es	30	30	1	2006,2002	2002	2	23
16489208	http://humphry.chem.wesleyan.edu:8080/MDDNA	30	18	0.6	2006	2006	1	43
16488771	http://www.w3.org/RDF/.	30	30	1	2006	2006	1	23
16485180	http://www.lamedica.de	30	29	0.97	2006	2006	1	22
16485037	http://www.bioinformatics.buffalo.edu/GPCR	30	30	1	2006	2006	1	42
16483358	http://guinevere.otago.ac.nz/mlogd.html	30	30	1	2006	2006	1	39
16481661	http://slam.bs.jhmi.edu/gd	30	30	1	2006	2006	1	26
16481601	http://www.the-aps.org/publications/classics/	30	29	0.97	2006	2006	1	45
16481337	http://mips.gsf.de/genre/proj/dima	30	30	1	2006	2006	1	34
16480510	http://biozon.org	30	30	1	2006,2006	2006	2	17
16479230	http://www.dhss.mo.gov/MICA	30	30	1	2006	2006	1	27
16479018	http://www.lipidmaps.org	30	30	1	2006	2006	1	24
16478827	http://pga.mcw.edu	30	30	1	2006,2005	2005	2	18
16478711	http://www.genetrap.org	30	30	1	2006,2006	2006	2	23
16478464	http://www.mib.ac.uk/	30	30	1	2006	2006	1	21
16478117	http://www.searchxlinks.de	30	30	1	2006	2006	1	26
16478086	http://www.anchem.su.se/peakd	30	30	1	2006	2006	1	29
16477972	http://www.wsm300.de	30	30	1	2005	2005	1	20
16477910	http://medecinefamiliale.com/umf/emc/emp_guide.htm	30	30	1	2006	2006	1	50
16477622	http://interface.bioc.columbia.edu/screen	30	25	0.83	2006	2006	1	41
16477436	http://azizu.uab.es/INTERPRET	30	26	0.87	2006	2006	1	29
16477324	http://www.biozentrum.unibas.ch/~nimwegen/cgi-bin/phylogibbs.cgi	30	30	1	2005	2005	1	64
16477005	http://ausubellab.mgh.harvard.edu/cgi-bin/pa14/home.cgi	30	30	1	2006	2006	1	55
16476165	http://www.megx.net/ribalign	30	30	1	2006	2006	1	28
16475667	http://www.ratemyprofessors.com	30	30	1	2006	2006	1	31
16475191	http://www.proteus.cs.huji.ac.il	30	30	1	2006,2005	2005	2	32
16475036	http://www.nattinfo.org	30	30	1	2006	2006	1	23
16475023	http://amba.charite.de/cgh	30	26	0.87	2005,2002,2002,2002,2002,2000,2000	2000	7	26
16474144	http://www.urmc.rochester.edu/bstools/vfitness/virusfitness.htm	30	30	1	2006	2006	1	63
16473875	http://www.panzea.org	30	30	1	2006,2006	2006	2	21
16473874	http://www.bioinf.jku.at/software/farms/farms.html	30	30	1	2006	2006	1	50
16473872	http://angel.elte.hu/clustering	30	30	1	2006	2006	1	31
16473871	http://www.kingston.ac.uk/~ku33185/Nestor3D.html	30	30	1	2006	2006	1	48
16473870	http://www.gene-regulation.com/pub/programs.html#CMAnalyst	30	30	1	2006	2006	1	58
16473867	http://sbml.org/software/cellml2sbml/	30	30	1	2006	2006	1	37
16473572	http://symatlas.gnf.org/	30	30	1	2005	2005	1	24
16473302	http://www.AACAP.org	30	30	1	2006	2006	1	20
16472060	http://www.2aida.info	30	30	1	2006	2006	1	21
16470490	http://BioZ.com	30	30	1	2005,2005,2000,1998	1998	4	15
16470421	http://www.ballview.org	30	30	1	2005	2005	1	23
16469097	http://strapjava.de	30	30	1	2006	2006	1	19
16469063	http://www.angagepuci.bio.uci.edu/	30	30	1	2006	2006	1	34
16468469	http://google.com	30	30	1	2005	2005	1	17
16464423	http://www.consort-statement.org	30	30	1	2005,2004,2003,2001	2001	4	32
16463816	http://www.brainit.org	30	29	0.97	2005,2003	2003	2	22
16460560	http://paradox.harvard.edu/PDB-UF	30	30	1	2006	2006	1	33
16459409	http://www.dnapolicy.org	30	30	1	2005	2005	1	24
16456869	http://www.bangslabs.com	30	30	1	2006	2006	1	24
16456847	http://birc.ntu.edu.sg/~pas0186457/asa.html	30	30	1	2006	2006	1	43
16455753	http://topnet.gersteinlab.org/clique/	30	30	1	2006	2006	1	37
16455751	http://www.rostlab.org/services/profbval	30	30	1	2006	2006	1	40
16455750	http://www.bgx.org.uk/papers.html	30	7	0.23	2006	2006	1	33
16455749	http://www.lcb.uu.se/lcbdw.php	30	30	1	2006	2006	1	30
16454509	http://www.ccbb.pitt.edu/bbsi	30	30	1	2006	2006	1	29
16453295	http://guanyin.chem.temple.edu/RepairNET.html	30	13	0.43	2006	2006	1	45
16452792	http://pmr.sdsc.edu	30	23	0.77	2003	2003	1	19
16452787	http://www.pharmgkb.org/do/serve?id=tools.surveillance.dbsnp	30	28	0.93	2003	2003	1	60
16452613	http://gpcrhmm.cgb.ki.se	30	30	1	2006	2006	1	24
16452114	http://www.tbi.univie.ac.at/RNA/	30	30	1	2006,2006	2006	2	32
16452112	http://www.cs.toronto.edu/~natasha/BIOINF-2005-0946/Supplementary.pdf	30	30	1	2006	2006	1	69
16452111	http://www.mammot.org.uk/	30	30	1	2006	2006	1	25
16451257	http://www.specialistinfo.com	30	30	1	2006	2006	1	29
16450400	http://www.shigen.nig.ac.jp/medaka/atlas/	30	29	0.97	2006	2006	1	41
16448400	http://www.lyon.inserm.fr/cic-grenoble	30	30	1	2006	2006	1	38
16448373	http://www.cmsa.org.au	30	30	1	2006	2006	1	22
16448051	http://metlin.scripps.edu/download/	30	30	1	2006	2006	1	35
16448035	http://www.gosurfer.org	30	30	1	2004,2004	2004	2	23
16448033	http://www.cs.uga.edu/~eileen/TreeAnalyzer	30	30	1	2004	2004	1	42
16448030	http://pops.csse.monash.edu.au/	30	30	1	2004,2005	2004	2	31
16448022	http://www.dna.bio.keio.ac.jp/pstag/	30	0	0	2004	2004	1	36
16447980	http://w.uga.edu/RNA-informatics/software/index.php	30	0	0	2005	2005	1	51
16446414	http://www.wellcome.ac.uk/doc.WTX025116.html	30	30	1	2006	2006	1	44
16446279	http://www.sbg.bio.ic.ac.uk/~brj03/argumentation/paper/	30	30	1	2006	2006	1	55
16446278	http://research.i2r.a-star.edu.sg/BindingMotifPairs/resources	30	30	1	2006	2006	1	61
16446277	http://amiga.cbmeg.unicamp.br	30	29	0.97	2006	2006	1	29
16446276	http://www.tbi.univie.ac.at/~ivo/RNA/	30	30	1	2006,2004	2004	2	37
16445955	http://sdmc.i2r.a-star.edu.sg/scorpion/	30	30	1	2006	2006	1	39
16443930	http://siRecords.umn.edu/siRecords/	30	30	1	2006	2006	1	35
16443637	http://www.imtech.res.in/raghava/haptendb/	30	28	0.93	2006	2006	1	42
16443633	http://biomed.umit.at/upload/lcfx.zip	30	30	1	2006	2006	1	37
16442569	http://www.niehs.nih.gov/cmgcc/	30	30	1	2006	2006	1	31
16438723	http://www.bioinfo.no/software/massSorter	30	30	1	2006	2006	1	41
16438095	http://www.cdc.gov	30	30	1	2006,2005,2005,2004,2001,1999,1998,1997	1997	8	18
16437516	http://www.worldwidewounds.com	30	30	1	2006	2006	1	30
16437436	http://www.clinicalstudyresults.org/	30	30	1	2006	2006	1	36
16437421	http://www.utoronto.ca/miru/eecv2	30	30	1	2006	2006	1	33
16436646	http://www.genet.sickkids.on.ca/cftr/	30	29	0.97	2006	2006	1	37
16434446	http://www.proteomecommons.org/current/511/	30	29	0.97	2006	2006	1	43
16434441	http://bioinformatics.lcd-ustc.org/css_palm/	30	30	1	2006	2006	1	44
16434439	http://dsplab.eng.umd.edu/~genomics/syn/	30	27	0.9	2006	2006	1	40
16434438	http://bioinformatics.burnham.org/liwz/vissa	30	28	0.93	2006	2006	1	44
16434119	http://www.csbdb.mpimp-golm.mpg.de/gmd.html	30	0	0	2006,2005	2005	2	43
16433928	http://www2.ba.itb.cnr.it/MitoRes/	30	28	0.93	2006	2006	1	34
16432733	http://www.uveitiscenter.de	30	30	1	2006	2006	1	27
16431832	http://Exhibit.com	30	30	1	2005	2005	1	18
16429308	http://www.kompetenznetze-medizin.de	30	30	1	2006	2006	1	36
16428806	http://mged.sourceforge.net/ontologies/index.php	30	30	1	2006	2006	1	48
16428805	http://autogo.biopathway.org	30	30	1	2006	2006	1	28
16428406	http://www.jgi.doe.gov	30	30	1	2006,2003	2003	2	22
16428265	http://www-bs.informatik.uni-tuebingen.de/Services/MultiLoc/	30	30	1	2006	2006	1	60
16428263	http://public.tgen.org/tgen-cb/support/testbed/	30	30	1	2006	2006	1	47
16427383	http://www.glanzmann-reg.org	30	30	1	2006	2006	1	28
16426462	http://202.38.78.189/downloads/svrimpute.html	30	30	1	2006	2006	1	45
16426458	http://locustdb.genomics.org.cn/	30	27	0.9	2006	2006	1	32
16426079	http://ang.cz3.nus.edu.sg/cgi-bin/prog/rune.pl	30	30	1	2006	2006	1	46
16423925	http://www.genetics.med.ed.ac.uk/suspects/	30	30	1	2006	2006	1	42
16423924	http://bioinfo.genopole-toulouse.prd.fr/remora	30	30	1	2006	2006	1	46
16423290	http://noxclass.bioinf.mpi-inf.mpg.de/	30	29	0.97	2006	2006	1	38
16423281	http://www.abcc.ncifcrf.gov/wps/wps_index.php	30	30	1	2006	2006	1	45
16423021	http://www.cbs.dtu.dk/services/GenomeAtlas/suppl/origin	30	30	1	2006	2006	1	55
16421722	http://www.ebi.ac.uk/ipd/estdab/	30	30	1	2006	2006	1	32
16420737	http://www.genedrift.org/winpop.php	30	29	0.97	2005	2005	1	35
16420694	http://pevsnerlab.kennedykrieger.org/snpscan.htm	30	30	1	2006	2006	1	48
16419070	http://gila.bioengr.uic.edu/lab/	30	30	1	2006	2006	1	32
16418259	http://homepage.mac.com/rossetantoine/osirix	30	30	1	2006,2004	2004	2	44
16418238	http://neoref.ils.unc.edu/tamal	30	30	1	2006	2006	1	31
16418236	http://www.cs.umd.edu/hcil/hce	30	30	1	2006	2006	1	30
16418235	http://dibernado.tigem.it	30	30	1	2006	2006	1	25
16418234	http://gi.cebitec.uni-bielefeld.de/qalign	30	30	1	2006	2006	1	41
16417636	http://www.genostar.org	30	30	1	2006	2006	1	23
16417190	http://infoz.ffzg.hr	30	30	1	2005	2005	1	20
16415971	http://www.gaworkshop.org/	30	30	1	2006	2006	1	26
16414961	http://www.icrea.es/pag.asp?id=Miguel.Perez	30	30	1	2006,2004	2004	2	43
16412555	http://www.scbit.org/human_epididymis_transcriptomes	30	30	1	2006	2006	1	52
16412543	http://seer.cancer.gov/statfacts/html.all.html	30	0	0	2006	2006	1	46
16412496	http://www.vliz.be/projects/stardust/	30	30	1	2006	2006	1	37
16412253	http://phlip.sourceforge.net	30	30	1	2006	2006	1	28
16412220	http://microbesonline.org/OpWise	30	30	1	2006	2006	1	32
16411268	http://www.rhul.ac.uk/biosci/meetings	30	29	0.97	2006	2006	1	37
16410324	http://nypg.bio.nyu.edu/orthologid/	30	30	1	2006	2006	1	35
16410323	http://www.basis.ncl.ac.uk/software	30	30	1	2006	2006	1	35
16410322	http://coot.embl.de/LSAT	30	0	0	2006	2006	1	24
16410321	http://www.cdisc.org/models/send/v2/index.html	30	29	0.97	2006	2006	1	46
16410319	http://function.princeton.edu/genesite/	30	30	1	2006	2006	1	39
16410318	http://bioinformatics.med.utah.edu/~alun	30	29	0.97	2006,2003	2003	2	40
16410317	http://evolution.gs.washington.edu/lamarc	30	30	1	2006	2006	1	41
16408924	http://msms.cmb.usc.edu	30	30	1	2006	2006	1	23
16407470	http://www.statistik.lmu.de/	30	30	1	2006	2006	1	28
16407324	http://www.genoscope.cns.fr/agc/mage	30	30	1	2006	2006	1	36
16407320	http://biocomp.chem.uw.edu.pl/BioShell	30	30	1	2006	2006	1	38
16406999	http://www.uroengineering.com	30	30	1	2006,2005	2005	2	29
16405141	http://www.hive.hull.ac.uk/software/vrvision	30	30	1	2005	2005	1	44
16404848	http://www.soonak.com/rabies	30	30	1	2005	2005	1	28
16404815	http://metlin.scripps.edu	30	30	1	2005	2005	1	25
16404068	http://www.virtualsurgery.vision.ee.ethz.ch	30	30	1	2006	2006	1	43
16403854	http://dbzach.fst.msu.edu	30	30	1	2006	2006	1	25
16403798	http://www.psi.toronto.edu/GenASAP	30	30	1	2006	2006	1	34
16403797	http://www.cs.chalmers.se/~dalevi/genetic_sign_classifiers/	30	30	1	2006	2006	1	59
16403795	http://bioinform.genetika.ru/projects/swan/www/	30	30	1	2006	2006	1	47
16403794	http://egg.umh.es/iwocs/	30	30	1	2006	2006	1	24
16403793	http://www.chems.msu.edu/groups/chan/ssm.zip	30	30	1	2006	2006	1	44
16403791	http://www.cbil.ece.vt.edu/publications.htm	30	30	1	2006	2006	1	43
16403790	http://mzmine.sourceforge.net/	30	30	1	2006,2005	2005	2	30
16403789	http://bibiserv.techfak.uni-bielefeld.de/guugle	30	30	1	2006	2006	1	47
16403737	http://www.shigen.nig.ac.jp/rice/oryzabase/top/top.jsp	30	27	0.9	2006	2006	1	54
16403238	http://www.xyproteomics.org/	30	30	1	2006	2006	1	28
16402980	http://nhsgg.org.uk/content/streams/Figure3.wmv	30	30	1	2005	2005	1	47
16401686	http://www.biostat.harvard.edu/	30	30	1	2006	2006	1	31
16401629	http://bmj.com	30	30	1	2006,2004	2004	2	14
16401352	http://tubic.tju.edu.cn/Zcurve_V/	30	30	1	2006	2006	1	33
16401345	http://oligospawn.ucr.edu/	30	30	1	2006	2006	1	26
16398751	http://www.wepi.org/books/tom/	30	30	1	2006	2006	1	30
16397025	http://p53.free.fr	30	30	1	2006	2006	1	18
16397010	http://lehrach.com/wolfgang/dmf	30	30	1	2006	2006	1	31
16397008	http://compbio.berkeley.edu/proj/andy	30	30	1	2006	2006	1	37
16397007	http://opm.phar.umich.edu	30	30	1	2006	2006	1	25
16397006	http://www.buchnera.org/	30	28	0.93	2006	2006	1	24
16397004	http://www.oreganno.org	30	28	0.93	2006	2006	1	23
16393935	http://www.epa.gov/IRIS/subst/0313.htm	30	28	0.93	2005	2005	1	38
16392399	http://www.reprotox.de	30	27	0.9	2005	2005	1	22
16389914	http://www.ugr.es/-bioest/SG_ASO.EXE	30	0	0	2005	2005	1	36
16388682	http://biojanus.anu.edu.au/programs/	30	30	1	2006	2006	1	36
16388176	http://telepathology.org.in	30	30	1	2005	2005	1	27
16385554	http://www.cs.cornell.edu/	30	29	0.97	2006	2006	1	26
16383454	http://www.ccg.unam.mx/Computational_Genomics/regulondb/DataSets/RegulonNetDataSets.html	30	30	1	2005	2005	1	88
16382832	http://www.microbialrosettastone.com	30	30	1	2005	2005	1	36
16382036	http://www.sciencemag.org/cgi/content/abstract/1124185	30	30	1	2005	2005	1	54
16381984	http://bioinformatics.med.ohio-state.edu/MPromDb	30	30	1	2006	2006	1	48
16381983	http://jaspar.genereg.net	30	30	1	2006	2006	1	25
16381981	http://dbtss.hgc.jp	30	30	1	2006,2004	2004	2	19
16381980	http://www.epd.isb-sib.ch	30	30	1	2006,2004,2002,2000,1999	1999	5	25
16381979	http://imgt.cines.fr	30	30	1	2006,2005,2005,2005,2005,2005,2005,2005,2005,2004,2004,2004,2004,2004,2003,2003,2004,2003,2003,2003,2003,2003,2002,2002,2001,2001,2002	2001	27	20
16381978	http://www.rostlab.org/services/epitome/	30	30	1	2006	2006	1	40
16381977	http://maize.tigr.org	30	30	1	2006	2006	1	21
16381976	http://ted.bti.cornell.edu	30	30	1	2006	2006	1	26
16381975	http://soybeangenome.siu.edu	30	30	1	2006	2006	1	28
16381973	http://www.genpat.uu.se/mtDB	30	30	1	2006	2006	1	28
16381972	http://rmd.ncpgr.cn	30	24	0.8	2006	2006	1	19
16381971	http://rapdb.lab.nig.ac.jp/	30	29	0.97	2006	2006	1	27
16381970	http://www.transcriptionfactor.org	30	30	1	2006	2006	1	34
16381969	http://orygenesdb.cirad.fr/	30	30	1	2006	2006	1	27
16381968	http://mpss.udel.edu	30	30	1	2006	2006	1	20
16381967	http://www.phytome.org	30	30	1	2006	2006	1	22
16381966	http://www.fao.org	30	30	1	2006	2006	1	18
16381965	http://www.drastic.org.uk/	30	30	1	2006	2006	1	26
16381964	http://www.mitop.de	30	30	1	2006	2006	1	19
16381963	http://www.hvrbase.org	30	0	0	2006	2006	1	22
16381962	http://gobase.bcm.umontreal.ca/	30	30	1	2006	2006	1	31
16381961	http://chloroplast.cbio.psu.edu/	30	30	1	2006	2006	1	32
16381960	http://www.ebi.ac.uk/biomodels/	30	30	1	2006	2006	1	31
16381959	http://medgen.ugent.be/rtprimerdb	30	30	1	2006	2006	1	33
16381958	http://www.cisred.org	30	29	0.97	2006	2006	1	21
16381957	http://bioinformatics.charite.de/supernatural	30	30	1	2006	2006	1	45
16381956	http://gdds.pharm.kyoto-u.ac.jp:8081/glida	30	30	1	2006	2006	1	42
16381955	http://redpoll.pharmacy.ualberta.ca/drugbank/	30	30	1	2006	2006	1	45
16381954	http://www.bioit.org.cn/ao/aobase	30	30	1	2006	2006	1	33
16381953	http://www.ebi.ac.uk/pride	30	29	0.97	2006,2005	2005	2	26
16381952	http://www.peptideatlas.org/	30	30	1	2006	2006	1	28
16381951	http://nwsr.smith.man.ac.uk/pepseeker	30	30	1	2006	2006	1	37
16381949	http://genex.hgu.mrc.ac.uk/Emage/database	30	30	1	2006	2006	1	41
16381948	http://fantom3.gsc.riken.jp/	30	30	1	2006	2006	1	28
16381947	http://genome.imim.es/datasets/abs2005/index.html	30	30	1	2006	2006	1	49
16381946	http://bodymap.jp	30	30	1	2006	2006	1	17
16381945	http://kinasephos.mbc.nctu.edu.tw/	30	30	1	2006	2006	1	34
16381944	http://cgap.nci.nih.gov	30	29	0.97	2006,2002,2001	2001	3	23
16381943	http://bioinfo.curie.fr/ittaca	30	30	1	2006	2006	1	30
16381942	http://www.hptaa.org	30	30	1	2006	2006	1	20
16381941	http://www.cags.org.ae	30	30	1	2006	2006	1	22
16381939	http://omia.angis.org.au/	30	30	1	2006	2006	1	25
16381937	http://pmrc.med.mssm.edu:9090/QTL/jsp/qtlhome.jsp	30	22	0.73	2006	2006	1	49
16381936	http://zfin.org	30	30	1	2006,2003,2001	2001	3	15
16381935	http://www.treefam.org	30	30	1	2006	2006	1	22
16381934	http://mips.gsf.de/genre/proj/mfungd/	30	30	1	2006	2006	1	37
16381932	http://hollywood.mit.edu	30	30	1	2006	2006	1	24
16381930	http://dbtgr.hgc.jp	30	30	1	2006	2006	1	19
16381929	http://www.gene-regulation.com/pub/databases.html	30	30	1	2006,2006	2006	2	49
16381928	http://endonet.bioinf.med.uni-goettingen.de/	30	30	1	2006	2006	1	44
16381926	http://pstiing.licr.org	30	27	0.9	2006	2006	1	23
16381925	http://www.agklebe.de/affinity	30	30	1	2006	2006	1	30
16381924	http://umbbd.ahc.umn.edu/	30	30	1	2006,2003,2003,2001	2001	4	25
16381923	http://MetaCyc.org/	30	30	1	2006	2006	1	19
16381922	http://www.lipidmaps.org/	30	30	1	2006	2006	1	25
16381921	http://pathguide.org	30	29	0.97	2006	2006	1	20
16381920	http://www.ciliate.org	30	30	1	2006	2006	1	22
16381919	http://www.stellabase.org	30	30	1	2006	2006	1	25
16381918	http://flyRNAi.org/cgi-bin/RNAi_screens.pl	30	30	1	2006	2006	1	42
16381916	http://www.flight.licr.org	30	28	0.93	2006	2006	1	26
16381914	http://sgce.cbse.uab.edu	30	0	0	2006	2006	1	24
16381913	http://www.pfgd.org	30	30	1	2006	2006	1	19
16381912	http://www.ebi.ac.uk/asd	30	30	1	2006,2004	2004	2	24
16381910	http://mips.gsf.de/genre/proj/fusarium/	30	30	1	2006	2006	1	39
16381909	http://wolfe.gen.tcd.ie/ygob	30	30	1	2006,2005	2005	2	28
16381908	http://www.yeastract.com	30	30	1	2006	2006	1	24
16381906	http://mips.gsf.de/genre/proj/mpact	30	30	1	2006	2006	1	35
16381905	http://cbi.labri.fr/Genolevures/	30	30	1	2006,2005,2004	2004	3	32
16381904	http://TcruziDB.org	30	30	1	2006,2004	2004	2	19
16381903	http://dictybase.org	30	30	1	2006,2004	2004	2	20
16381902	http://CryptoDB.org	30	30	1	2006,2004	2004	2	19
16381901	http://www.LIFEdb.de	30	30	1	2006	2006	1	20
16381900	http://www.hprd.org	30	30	1	2006,2004,2004,2003	2003	4	19
16381898	http://archaea.ucsc.edu/	30	30	1	2006	2006	1	24
16381897	http://leger2.gbf.de/cgi-bin/expLeger.pl	30	30	1	2006	2006	1	40
16381896	http://www.mgc.ac.cn/ShiBASE/	30	30	1	2006	2006	1	29
16381895	http://regulondb.ccg.unam.mx	30	30	1	2006	2006	1	28
16381894	http://www.megx.net	30	30	1	2006	2006	1	19
16381893	http://viperdb.scripps.edu	30	30	1	2006	2006	1	26
16381892	http://www.dpvweb.net/	30	30	1	2006	2006	1	22
16381891	http://phytophthora.vbi.vt.edu/	30	30	1	2006	2006	1	31
16381890	http://www.gc.ucdavis.edu/benham/siddbase	30	30	1	2006	2006	1	41
16381889	http://uther.otago.ac.nz/Transterm.html	30	30	1	2006,2002	2002	2	39
16381888	http://compbio.mcs.anl.gov/puma2	30	30	1	2006	2006	1	32
16381887	http://orthomcl.cbil.upenn.edu	30	30	1	2006	2006	1	30
16381886	http://odb.kuicr.kyoto-u.ac.jp/	30	30	1	2006	2006	1	31
16381885	http://www.genome.jp/kegg/	30	30	1	2006	2006	1	26
16381884	http://www.bi.uni-duesseldorf.de/~invhogen/invhogen.html	30	0	0	2006	2006	1	56
16381883	http://img.jgi.doe.gov	30	30	1	2006	2006	1	22
16381882	http://www-bio3d-igbmc.u-strasbg.fr/ICDS/	30	30	1	2006	2006	1	41
16381881	http://xbase.bham.ac.uk	30	30	1	2006	2006	1	23
16381880	http://www.genomesonline.org	30	30	1	2006	2006	1	28
16381879	http://www.ebi.ac.uk/goldman-srv/pandit	30	30	1	2006	2006	1	39
16381878	http://www.geneontology.org	30	29	0.97	2006,2004,2003,2002	2002	4	27
16381876	http://www.gene.ucl.ac.uk/cgi-bin/nomenclature/searchgenes.pl	30	30	1	2006,2004,2002	2002	3	61
16381875	http://swissmodel.expasy.org/repository/	30	30	1	2006,2004	2004	2	40
16381873	http://www.caspur.it/PMDB	30	30	1	2006	2006	1	25
16381872	http://sg.pdb.org	30	30	1	2006	2006	1	17
16381870	http://molmovdb.org	30	30	1	2006,2004,2002	2002	3	19
16381869	http://salilab.org/modbase	30	30	1	2006,2004	2004	2	26
16381868	http://www.otago.ac.nz/IGC	30	30	1	2006,2002,2001	2001	3	26
16381867	http://www.ebi.ac.uk/msd/	30	30	1	2006,2005,2004	2004	3	25
16381865	http://cathwww.biochem.ucl.ac.uk:8080/Gene3D	30	30	1	2006	2006	1	44
16381864	http://fatcat.burnham.org/fatcat/struct_neighbor	30	29	0.97	2006	2006	1	48
16381863	http://bioinformatics.albany.edu/~dmaps	30	29	0.97	2006	2006	1	39
16381862	http://merops.sanger.ac.uk	30	30	1	2006,2004,2003	2003	3	26
16381861	http://www.ebi.ac.uk/compneur-srv/LGICdb/	30	30	1	2006	2006	1	41
16381860	http://erop.inbi.ras.ru	30	30	1	2006	2006	1	23
16381859	http://smart.embl.de/	30	30	1	2006,2004	2004	2	21
16381858	http://mips.gsf.de/simap	30	30	1	2006	2006	1	24
16381857	http://www.jncasr.ac.in/humhot	30	28	0.93	2006	2006	1	30
16381856	http://www.sanger.ac.uk/Software/Pfam/	30	30	1	2006,2004,2002,2000,1999	1999	5	38
16381855	http://crick.mbu.iisc.ernet.in/~mulpssm	30	29	0.97	2006	2006	1	39
16381854	http://Biozon.org	30	30	1	2006	2006	1	17
16381853	http://www.bioinformatics.leeds.ac.uk/sb	30	30	1	2006	2006	1	40
16381852	http://www.expasy.org/prosite/	30	0	0	2006,2004,2002	2002	3	30
16381851	http://www.nursa.org	30	30	1	2006,2005,2005	2005	3	20
16381850	http://www.lamondlab.com/NOPdb	30	30	1	2006	2006	1	30
16381849	http://locate.imb.uq.edu.au	30	30	1	2006	2006	1	27
16381848	http://genome.ewha.ac.kr/ChimerDB/	30	30	1	2006	2006	1	34
16381847	http://refold.med.monash.edu.au	30	30	1	2006,2006	2006	2	31
16381846	http://gibk26.bse.kyutech.ac.jp/jouhou/Protherm/protherm.html	30	30	1	2006	2006	1	61
16381845	http://www.jenner.ac.uk/PPD	30	30	1	2006	2006	1	27
16381844	http://www.bioinfodatabase.com/pint/index.html	30	30	1	2006	2006	1	46
16381843	http://research.imb.uq.edu.au/cybase	30	29	0.97	2006	2006	1	36
16381841	http://www.tcdb.org	30	30	1	2006	2006	1	19
16381839	http://mips.gsf.de	30	30	1	2006,2002,2004,2002	2002	4	18
16381838	http://psyche.uthct.edu/dbs/tmRDB/tmRDB.html	30	30	1	2006,2003,2001,2000,1999	1999	5	44
16381836	http://www-snorna.biotoul.fr/	30	30	1	2006	2006	1	29
16381835	http://codex.cshl.org	30	30	1	2006	2006	1	21
16381834	http://bioinfo.ibp.ac.cn/NPInter	30	24	0.8	2006	2006	1	32
16381833	http://genesilico.pl/modomics/	30	30	1	2006	2006	1	30
16381831	http://mirnamap.mbc.nctu.edu.tw/	30	30	1	2006	2006	1	32
16381830	http://merna.lbl.gov	30	30	1	2006	2006	1	20
16381829	http://www.iresite.org	30	30	1	2006	2006	1	22
16381828	http://bioinformatics.ramapo.edu/grsdb/	30	30	1	2006	2006	1	39
16381827	http://www.ma.uni-heidelberg.de/apps/zmf/argonaute/interface	30	30	1	2006	2006	1	60
16381826	http://rc.kfshrc.edu.sa/ared/	30	30	1	2006	2006	1	29
16381824	http://tiprod.cbi.pku.edu.cn:8080/index.html	30	29	0.97	2006	2006	1	44
16381419	http://CNN.com	30	30	1	2005	2005	1	14
16381379	http://www.ksbn.org	30	30	1	2002	2002	1	19
16381078	http://ncbr.chemi.muni.cz/~n19n/eem_abeem	30	30	1	2006	2006	1	41
16379548	http://LARaLink.bioinformatics.wayne.edu:8080/	30	30	1	2005	2005	1	46
16379537	http://protein.cribi.unipd.it/frst/	30	30	1	2005	2005	1	35
16377613	http://users.utu.fi/jotatu/GOImpute.html	30	30	1	2006	2006	1	40
16377612	http://bioinf.scri.ac.uk/lp/programs.html	30	30	1	2006	2006	1	41
16377611	http://www.ebi.ac.uk/expressionprofiler/	30	30	1	2006	2006	1	40
16377235	http://www.healthonnet.org	30	30	1	2006	2006	1	26
16374914	http://bioinfo.curie.fr/projects/maia/	30	30	1	2005	2005	1	38
16374908	http://bonsai.ims.u-tokyo.ac.jp/~tamada/bayesnet/	30	30	1	2005	2005	1	49
16374906	http://www.cs.wright.edu/~gdong/hdgg/	30	28	0.93	2005	2005	1	37
16373484	http://www.diana.pcbi.upenn.edu/tarbase	30	30	1	2006	2006	1	39
16372617	http://Esurveymaker.com	30	30	1	2005	2005	1	23
16372460	http://www.nursingworld.org/snas/ks/index.htm	30	30	1	2005	2005	1	45
16371165	http://bioinformatics.skcc.org/webarray/	30	30	1	2005	2005	1	40
16371163	http://www.cisreg.ca/gsb/	30	30	1	2005	2005	1	25
16369304	http://MyPyramid.gov	30	29	0.97	2005	2005	1	20
16368768	http://biocontrasts.i2r.a-star.edu.sg	30	30	1	2006	2006	1	37
16368767	http://www.genetics.ucla.edu/labs/sabatti/software.html	30	30	1	2006	2006	1	55
16368558	http://www.cellfate.org/AGIS/	30	30	1	2006	2006	1	29
16367959	http://www.postech.ac.kr/life/pfg/risd	30	30	1	2006,2003	2003	2	38
16365382	http://tiling.gersteinlab.org	30	30	1	2006	2006	1	29
16365194	http://www.mesa-nhlbi.org	30	30	1	2006	2006	1	25
16363875	http://www.scfbio-iitd.res.in/utility/proteomics/energy.jsp	30	30	1	2006	2006	1	59
16362926	http://www.genome.wi.mit.du/MPR/lymphoma	30	0	0	2005	2005	1	40
16362924	http://www.genome.jp/kegg/glycan/	30	30	1	2005,2006	2005	2	33
16362912	http://gossip.gene-groups.net/	30	30	1	2005	2005	1	30
16362906	http://zlab.bu.edu/ICSF	30	29	0.97	2005	2005	1	23
16362822	http://vmic.unibas.ch	30	30	1	2006	2006	1	21
16362682	http://www.cefalea.it	30	30	1	2005	2005	1	21
16362340	http://www.biowebdb.org/protogim	30	30	1	2006	2006	1	32
16359543	http://www.ambystoma.org	30	30	1	2005	2005	1	24
16358751	http://www.ecology.psu.ru/iegmcol	30	0	0	2005	2005	1	33
16356269	http://www.cisreg.ca/ulysses	30	30	1	2005	2005	1	28
16355110	http://www.mouseatlas.org	30	30	1	2006	2006	1	25
16354942	http://www.prisms.org	30	30	1	2005	2005	1	21
16354110	http://zardoz.nilu.no/~olaeng/fastrt/VitD.html	30	30	1	2005	2005	1	46
16351826	http://www.urbanfischer.de/journals/zoology	30	0	0	2001	2001	1	43
16351757	http://www.bioinf.man.ac.uk/~lovell/segno.shtml	30	30	1	2005	2005	1	47
16351753	http://www.hmdb.uniba.it	30	30	1	2005	2005	1	24
16351749	http://bio.ifom-firc.it/NTFootPrinter	30	0	0	2005	2005	1	37
16351744	http://www.bioinformatics.polimi.it/GFINDer/	30	30	1	2005,2005	2005	2	44
16351743	http://www.shardna.com	30	30	1	2005	2005	1	22
16351742	http://www.itb.cnr.it/estree/	30	30	1	2005	2005	1	29
16345076	http://research.nhgri.nih.gov/histones/	30	30	1	2006	2006	1	39
[truncated: 6,041 more rows]
